# Supplementary material for: Serine/arginine-rich splicing factor 3 (SRSF3) regulates homologous recombination-mediated DNA repair
Source: Mol Cancer. 2015 Aug 19;14:158. doi: 10.1186/s12943-015-0422-1 (PMC4539922; doi:10.1186/s12943-015-0422-1)
Supplement: Additional file 1: Table S1. — Expression-altered genes in SRSF3-knockdown cells. (XLSX 120 kb) [file 12943_2015_422_MOESM1_ESM.xlsx]

## Sheet: expreesion 2fold-p0.05 (D vs ND
Column #	Transcript ID	gene_assignment	Gene Symbol	RefSeq	p-value(Sample Name)	p-value(SRSF3si2 DOXY vs. SRSF3si2 NO DOXY)	Ratio(SRSF3si2 DOXY vs. SRSF3si2 NO DOXY)	Fold-Change(SRSF3si2 DOXY vs. SRSF3si2 NO DOXY)	Fold-Change(SRSF3si2 DOXY vs. SRSF3si2 NO DOXY) (Description)	F(Sample Name)	SS(Sample Name)	SS(Error)	F(Error)
14166	2946259	NM_005323 // HIST1H1T // histone cluster 1, H1t // 6p21.3 // 3010 /// ENST00000338379 /	HIST1H1T	NM_005323	0.0357156	0.0357156	0.110707	-9.03284	SRSF3si2 DOXY down vs SRSF3si2 NO DOXY	26.5081	10.0818	0.760656	1
15835	3608113	NM_003870 // IQGAP1 // IQ motif containing GTPase activating protein 1 // 15q26.1 // 88	IQGAP1	NM_003870	0.00436524	0.00436524	0.153077	-6.53268	SRSF3si2 DOXY down vs SRSF3si2 NO DOXY	227.584	7.3315	0.0644291	1
13787	3045739	ENST00000396081 // HERPUD2 // HERPUD family member 2 // 7p14.2 // 64224 /// NM_022373 /	HERPUD2	ENST00000396081	0.0094958	0.0094958	0.169538	-5.89839	SRSF3si2 DOXY down vs SRSF3si2 NO DOXY	103.812	6.55524	0.12629	1
5183	3058944	ENST00000222390 // HGF // hepatocyte growth factor (hepapoietin A; scatter factor) // 7	HGF	ENST00000222390	0.00170967	0.00170967	0.170202	-5.87537	SRSF3si2 DOXY down vs SRSF3si2 NO DOXY	583.409	6.52639	0.0223733	1
8920	3394192	ENST00000409993 // DPAGT1 // dolichyl-phosphate (UDP-N-acetylglucosamine) N-acetylgluco	DPAGT1	ENST00000409993	0.0108199	0.0108199	0.171394	-5.8345	SRSF3si2 DOXY down vs SRSF3si2 NO DOXY	90.925	6.47504	0.142426	1
14081	2496536	ENST00000409733 // RPL31 // ribosomal protein L31 // 2q11.2 // 6160 /// ENST00000264258	RPL31	ENST00000409733	0.0151581	0.0151581	0.172225	-5.80636	SRSF3si2 DOXY down vs SRSF3si2 NO DOXY	64.475	6.43959	0.199755	1
7740	3147508	ENST00000285407 // KLF10 // Kruppel-like factor 10 // 8q22.2 // 7071 /// NM_005655 // K	KLF10	ENST00000285407	0.00399706	0.00399706	0.172911	-5.78333	SRSF3si2 DOXY down vs SRSF3si2 NO DOXY	248.685	6.41052	0.0515553	1
191	2902736	ENST00000424962 // C6orf48 // chromosome 6 open reading frame 48 // 6p21.3 // 50854 ///	C6orf48	ENST00000424962	0.0344611	0.0344611	0.179089	-5.58383	SRSF3si2 DOXY down vs SRSF3si2 NO DOXY	27.527	6.15663	0.447316	1
11017	2382781	NM_001008493 // ENAH // enabled homolog (Drosophila) // 1q42.12 // 55740 /// NM_018212	ENAH	NM_001008493	0.000307997	0.000307997	0.186839	-5.35219	SRSF3si2 DOXY down vs SRSF3si2 NO DOXY	3245.28	5.85703	0.00360957	1
5473	3974019	NM_004615 // TSPAN7 // tetraspanin 7 // Xp11.4 // 7102 /// ENST00000378482 // TSPAN7 //	TSPAN7	NM_004615	0.0137792	0.0137792	0.197553	-5.06192	SRSF3si2 DOXY down vs SRSF3si2 NO DOXY	71.0765	5.47413	0.154035	1
16294	3743906	NM_000546 // TP53 // tumor protein p53 // 17p13.1 // 7157 /// NM_001126112 // TP53 // t	TP53	NM_000546	0.0120848	0.0120848	0.197826	-5.05494	SRSF3si2 DOXY down vs SRSF3si2 NO DOXY	81.2518	5.46482	0.134516	1
1921	3444503	NM_176885 // TAS2R31 // taste receptor, type 2, member 31 // 12p13.2 // 259290 /// BC11	TAS2R31	NM_176885	0.0162975	0.0162975	0.201343	-4.96666	SRSF3si2 DOXY down vs SRSF3si2 NO DOXY	59.8632	5.34662	0.178628	1
17207	2401493	NM_002167 // ID3 // inhibitor of DNA binding 3, dominant negative helix-loop-helix prot	ID3	NM_002167	0.00611692	0.00611692	0.206113	-4.8517	SRSF3si2 DOXY down vs SRSF3si2 NO DOXY	161.982	5.19152	0.0640997	1
12928	3130244	ENST00000256246 // TEX15 // testis expressed 15 // 8p12 // 56154 /// NM_031271 // TEX15	TEX15	ENST00000256246	0.0235797	0.0235797	0.206729	-4.83726	SRSF3si2 DOXY down vs SRSF3si2 NO DOXY	40.9154	5.17194	0.252811	1
17300	3489673	NM_199464 // KCNRG // potassium channel regulator // 13q14.2 // 283518 /// ENST00000360	KCNRG	NM_199464	0.00183074	0.00183074	0.209731	-4.768	SRSF3si2 DOXY down vs SRSF3si2 NO DOXY	544.727	5.07774	0.0186433	1
9483	2465493	NM_033213 // ZNF670 // zinc finger protein 670 // 1q44 // 93474 /// NM_001204220 // ZNF	ZNF670	NM_033213	0.0128794	0.0128794	0.218336	-4.58009	SRSF3si2 DOXY down vs SRSF3si2 NO DOXY	76.1463	4.81967	0.12659	1
2607	3115504	BC000917 // MYC // v-myc myelocytomatosis viral oncogene homolog (avian) // 8q24.21 //	MYC	BC000917	0.0132705	0.0132705	0.233716	-4.27869	SRSF3si2 DOXY down vs SRSF3si2 NO DOXY	73.8582	4.39812	0.119096	1
11131	3821727	NM_003437 // ZNF136 // zinc finger protein 136 // 19p13.2 // 7695 /// ENST00000343979 /	ZNF136	NM_003437	0.0110562	0.0110562	0.234084	-4.27197	SRSF3si2 DOXY down vs SRSF3si2 NO DOXY	88.9495	4.38861	0.0986764	1
13331	3265133	AK126751 // NHLRC2 // NHL repeat containing 2 // 10q25.3 // 374354	NHLRC2	AK126751	0.0122949	0.0122949	0.238103	-4.19986	SRSF3si2 DOXY down vs SRSF3si2 NO DOXY	79.8373	4.28631	0.107376	1
18154	3416344	ENST00000508190 // HOXC9 // homeobox C9 // 12q13.3 // 3225 /// NM_006897 // HOXC9 // ho	HOXC9	ENST00000508190	0.0475091	0.0475091	0.239318	-4.17854	SRSF3si2 DOXY down vs SRSF3si2 NO DOXY	19.5607	4.25597	0.435154	1
10758	3515965	NM_001042517 // DIAPH3 // diaphanous homolog 3 (Drosophila) // 13q21.2 // 81624 /// NM_	DIAPH3	NM_001042517	0.0201044	0.0201044	0.239671	-4.17239	SRSF3si2 DOXY down vs SRSF3si2 NO DOXY	48.2455	4.24721	0.176066	1
3697	2372858	NM_002923 // RGS2 // regulator of G-protein signaling 2, 24kDa // 1q31 // 5997 /// ENST	RGS2	NM_002923	0.00974797	0.00974797	0.241011	-4.14919	SRSF3si2 DOXY down vs SRSF3si2 NO DOXY	101.088	4.21411	0.0833752	1
10118	3869461	NM_178523 // ZNF616 // zinc finger protein 616 // 19q13.41 // 90317 /// ENST00000330123	ZNF616	NM_178523	0.0411378	0.0411378	0.246762	-4.05248	SRSF3si2 DOXY down vs SRSF3si2 NO DOXY	22.819	4.07557	0.357208	1
2104	3504617	NM_145061 // SKA3 // spindle and kinetochore associated complex subunit 3 // 13q12.11 /	SKA3	NM_145061	0.0192037	0.0192037	0.246912	-4.05002	SRSF3si2 DOXY down vs SRSF3si2 NO DOXY	50.5781	4.07204	0.16102	1
15035	2557759	NM_015463 // CNRIP1 // cannabinoid receptor interacting protein 1 // 2p14 // 25927 ///	CNRIP1	NM_015463	0.0128124	0.0128124	0.247475	-4.04081	SRSF3si2 DOXY down vs SRSF3si2 NO DOXY	76.5527	4.05879	0.106039	1
10734	2746591	NM_001957 // EDNRA // endothelin receptor type A // 4q31.22 // 1909 /// ENST00000324300	EDNRA	NM_001957	0.015109	0.015109	0.258477	-3.86881	SRSF3si2 DOXY down vs SRSF3si2 NO DOXY	64.6897	3.80987	0.117789	1
10677	2916390	NM_181837 // ORC3 // origin recognition complex, subunit 3 // 6q14.3-q16.1 // 23595 ///	ORC3	NM_181837	0.00303065	0.00303065	0.25902	-3.86071	SRSF3si2 DOXY down vs SRSF3si2 NO DOXY	328.463	3.79808	0.0231263	1
17679	2366581	ENST00000367772 // SCYL3 // SCY1-like 3 (S. cerevisiae) // 1q24.2 // 57147 /// NM_02042	SCYL3	ENST00000367772	0.0110799	0.0110799	0.262454	-3.8102	SRSF3si2 DOXY down vs SRSF3si2 NO DOXY	88.7564	3.72438	0.0839236	1
3643	2762468	NM_017741 // DCAF16 // DDB1 and CUL4 associated factor 16 // 4p15.31 // 54876 /// ENST0	DCAF16	NM_017741	0.0223319	0.0223319	0.266782	-3.74837	SRSF3si2 DOXY down vs SRSF3si2 NO DOXY	43.2847	3.63385	0.167904	1
17133	3464983	ENST00000359142 // ATP2B1 // ATPase, Ca++ transporting, plasma membrane 1 // 12q21.3 //	ATP2B1	ENST00000359142	0.0200278	0.0200278	0.27269	-3.66716	SRSF3si2 DOXY down vs SRSF3si2 NO DOXY	48.4357	3.51437	0.145115	1
12526	3128731	NM_007257 // PNMA2 // paraneoplastic Ma antigen 2 // 8p21.2 // 10687 /// ENST0000052236	PNMA2	NM_007257	0.00625387	0.00625387	0.272705	-3.66696	SRSF3si2 DOXY down vs SRSF3si2 NO DOXY	158.403	3.51407	0.0443688	1
8203	3317868	NM_001256236 // PGAP2 // post-GPI attachment to proteins 2 // 11p15.5 // 27315 /// NM_0	PGAP2	NM_001256236	0.0212801	0.0212801	0.275281	-3.63266	SRSF3si2 DOXY down vs SRSF3si2 NO DOXY	45.4976	3.46341	0.152246	1
2793	3945006	NM_005318 // H1F0 // H1 histone family, member 0 // 22q13.1 // 3005 /// ENST00000340857	H1F0	NM_005318	0.017232	0.017232	0.275287	-3.63257	SRSF3si2 DOXY down vs SRSF3si2 NO DOXY	56.5359	3.46328	0.122516	1
8291	2548617	NM_006449 // CDC42EP3 // CDC42 effector protein (Rho GTPase binding) 3 // 2p21 // 10602	CDC42EP3	NM_006449	0.00919166	0.00919166	0.277631	-3.6019	SRSF3si2 DOXY down vs SRSF3si2 NO DOXY	107.297	3.41791	0.0637096	1
2134	3164914	NR_003529 // CDKN2B-AS1 // CDKN2B antisense RNA 1 (non-protein coding) // 9p21.3 // 100	CDKN2B-AS1	NR_003529	0.00401756	0.00401756	0.282457	-3.54036	SRSF3si2 DOXY down vs SRSF3si2 NO DOXY	247.408	3.32659	0.0268915	1
5186	2409507	NM_201649 // SLC6A9 // solute carrier family 6 (neurotransmitter transporter, glycine),	SLC6A9	NM_201649	0.040112	0.040112	0.287479	-3.47851	SRSF3si2 DOXY down vs SRSF3si2 NO DOXY	23.4404	3.23449	0.275976	1
434	2403557	NR_003035 // SNORA16A // small nucleolar RNA, H/ACA box 16A // 1p35.3 // 692073 /// AK0	SNORA16A	NR_003035	0.0301755	0.0301755	0.289765	-3.45107	SRSF3si2 DOXY down vs SRSF3si2 NO DOXY	31.6471	3.19353	0.201821	1
12345	3593575	NM_003645 // SLC27A2 // solute carrier family 27 (fatty acid transporter), member 2 //	SLC27A2	NM_003645	0.0164547	0.0164547	0.291389	-3.43183	SRSF3si2 DOXY down vs SRSF3si2 NO DOXY	59.277	3.16477	0.106779	1
9147	3428845	NM_017915 // PARPBP // PARP1 binding protein // 12q23.2 // 55010 /// ENST00000358383 //	PARPBP	NM_017915	0.0169347	0.0169347	0.292039	-3.4242	SRSF3si2 DOXY down vs SRSF3si2 NO DOXY	57.5547	3.15334	0.109577	1
15060	3962165	NM_024053 // CENPM // centromere protein M // 22q13.2 // 79019 /// ENST00000215980 // C	CENPM	NM_024053	0.0104614	0.0104614	0.292212	-3.42218	SRSF3si2 DOXY down vs SRSF3si2 NO DOXY	94.0922	3.15032	0.0669625	1
15459	3607537	ENST00000310775 // FANCI // Fanconi anemia, complementation group I // 15q26.1 // 55215	FANCI	ENST00000310775	0.0345138	0.0345138	0.293038	-3.41253	SRSF3si2 DOXY down vs SRSF3si2 NO DOXY	27.4827	3.13587	0.228207	1
1861	3080283	NM_005431 // XRCC2 // X-ray repair complementing defective repair in Chinese hamster ce	XRCC2	NM_005431	0.0128653	0.0128653	0.294302	-3.39787	SRSF3si2 DOXY down vs SRSF3si2 NO DOXY	76.2315	3.11392	0.0816964	1
4074	3447129	BC042498 // KIAA0528 // KIAA0528 // 12p12.1 // 9847 /// ENST00000333957 // KIAA0528 //	KIAA0528	BC042498	0.0314045	0.0314045	0.295561	-3.38339	SRSF3si2 DOXY down vs SRSF3si2 NO DOXY	30.3505	3.09222	0.203767	1
8711	3513794	NM_018191 // RCBTB1 // regulator of chromosome condensation (RCC1) and BTB (POZ) domain	RCBTB1	NM_018191	0.0299392	0.0299392	0.296535	-3.37228	SRSF3si2 DOXY down vs SRSF3si2 NO DOXY	31.9086	3.07555	0.192773	1
9952	2356115	ENST00000369317 // TXNIP // thioredoxin interacting protein // 1q21.1 // 10628 /// NM_0	TXNIP	ENST00000369317	0.043576	0.043576	0.297441	-3.36201	SRSF3si2 DOXY down vs SRSF3si2 NO DOXY	21.4595	3.06014	0.285201	1
14184	3765580	NM_032043 // BRIP1 // BRCA1 interacting protein C-terminal helicase 1 // 17q22.2 // 839	BRIP1	NM_032043	0.0392657	0.0392657	0.298309	-3.35223	SRSF3si2 DOXY down vs SRSF3si2 NO DOXY	23.9775	3.04544	0.254025	1
13317	2995254	ENST00000324453 // C7orf41 // chromosome 7 open reading frame 41 // 7p14.3 // 222166 //	C7orf41	ENST00000324453	0.0248982	0.0248982	0.299497	-3.33893	SRSF3si2 DOXY down vs SRSF3si2 NO DOXY	38.6698	3.02546	0.156477	1
2668	2675836	ENST00000525795 // ABHD14B // abhydrolase domain containing 14B // 3p21.2 // 84836 ///	ABHD14B	ENST00000525795	0.0063456	0.0063456	0.301527	-3.31645	SRSF3si2 DOXY down vs SRSF3si2 NO DOXY	156.091	2.99165	0.0383322	1
1705	3004665	NM_001160183 // ZNF138 // zinc finger protein 138 // 7q11.21 // 7697 /// NR_027660 // Z	ZNF138	NM_001160183	0.0183855	0.0183855	0.302347	-3.30746	SRSF3si2 DOXY down vs SRSF3si2 NO DOXY	52.8952	2.97813	0.112605	1
14093	3291435	NM_145307 // RTKN2 // rhotekin 2 // 10q21.2 // 219790 /// ENST00000373789 // RTKN2 // r	RTKN2	NM_145307	0.00195444	0.00195444	0.3027	-3.3036	SRSF3si2 DOXY down vs SRSF3si2 NO DOXY	510.155	2.97231	0.0116526	1
18145	3881391	NM_181353 // ID1 // inhibitor of DNA binding 1, dominant negative helix-loop-helix prot	ID1	NM_181353	0.0241515	0.0241515	0.305435	-3.27402	SRSF3si2 DOXY down vs SRSF3si2 NO DOXY	39.9114	2.92774	0.146712	1
8655	3393834	NM_020153 // IFT46 // intraflagellar transport 46 homolog (Chlamydomonas) // 11q23.3 //	IFT46	NM_020153	0.0406434	0.0406434	0.307506	-3.25197	SRSF3si2 DOXY down vs SRSF3si2 NO DOXY	23.1146	2.89447	0.250446	1
9060	3903836	NM_006690 // MMP24 // matrix metallopeptidase 24 (membrane-inserted) // 20q11.2 // 1089	MMP24	NM_006690	0.0126572	0.0126572	0.312206	-3.20301	SRSF3si2 DOXY down vs SRSF3si2 NO DOXY	77.5097	2.82049	0.0727776	1
9863	3564919	NM_006832 // FERMT2 // fermitin family member 2 // 14q22.1 // 10979 /// NM_001134999 //	FERMT2	NM_006832	0.0123082	0.0123082	0.31539	-3.17067	SRSF3si2 DOXY down vs SRSF3si2 NO DOXY	79.75	2.77152	0.0695053	1
12932	3300115	NM_005398 // PPP1R3C // protein phosphatase 1, regulatory subunit 3C // 10q23-q24 // 55	PPP1R3C	NM_005398	0.011922	0.011922	0.317966	-3.14499	SRSF3si2 DOXY down vs SRSF3si2 NO DOXY	82.3815	2.73259	0.06634	1
8692	3893458	ENST00000370179 // PPDPF // pancreatic progenitor cell differentiation and proliferatio	PPDPF	ENST00000370179	0.0298937	0.0298937	0.319743	-3.12751	SRSF3si2 DOXY down vs SRSF3si2 NO DOXY	31.9595	2.70607	0.169344	1
16759	3658925	NR_037620 // ORC6 // origin recognition complex, subunit 6 // 16q12 // 23594 /// NM_014	ORC6	NR_037620	0.00439902	0.00439902	0.320282	-3.12225	SRSF3si2 DOXY down vs SRSF3si2 NO DOXY	225.824	2.69808	0.0238954	1
12825	2420642	NM_153259 // MCOLN2 // mucolipin 2 // 1p22 // 255231 /// ENST00000370608 // MCOLN2 // m	MCOLN2	NM_153259	0.0133449	0.0133449	0.321859	-3.10695	SRSF3si2 DOXY down vs SRSF3si2 NO DOXY	73.4383	2.67486	0.0728465	1
11662	3677168	---		---	0.0361738	0.0361738	0.327949	-3.04925	SRSF3si2 DOXY down vs SRSF3si2 NO DOXY	26.1535	2.58713	0.197842	1
480	3806905	ENST00000262160 // SMAD2 // SMAD family member 2 // 18q21.1 // 4087 /// NM_005901 // SM	SMAD2	ENST00000262160	0.0132931	0.0132931	0.328868	-3.04073	SRSF3si2 DOXY down vs SRSF3si2 NO DOXY	73.7305	2.57416	0.0698262	1
14612	3182229	ENST00000374879 // TMEFF1 // transmembrane protein with EGF-like and two follistatin-li	TMEFF1	ENST00000374879	0.0128969	0.0128969	0.331078	-3.02043	SRSF3si2 DOXY down vs SRSF3si2 NO DOXY	76.0415	2.54324	0.0668909	1
8631	3758062	ENST00000332438 // CCR10 // chemokine (C-C motif) receptor 10 // 17q21.1-q21.3 // 2826	CCR10	ENST00000332438	0.0230879	0.0230879	0.33144	-3.01714	SRSF3si2 DOXY down vs SRSF3si2 NO DOXY	41.8186	2.53822	0.121392	1
11103	3821701	NR_027049 // ZNF788 // zinc finger family member 788 // 19p13.2 // 388507 /// ENST00000	ZNF788	NR_027049	0.00641876	0.00641876	0.331641	-3.01531	SRSF3si2 DOXY down vs SRSF3si2 NO DOXY	154.295	2.53544	0.0328648	1
15438	3607510	ENST00000300027 // FANCI // Fanconi anemia, complementation group I // 15q26.1 // 55215	FANCI	ENST00000300027	0.0421474	0.0421474	0.335942	-2.9767	SRSF3si2 DOXY down vs SRSF3si2 NO DOXY	22.237	2.47658	0.222744	1
9368	2465395	NM_020394 // ZNF695 // zinc finger protein 695 // 1q44 // 57116 /// ENST00000339986 //	ZNF695	NM_020394	0.00676639	0.00676639	0.338734	-2.95217	SRSF3si2 DOXY down vs SRSF3si2 NO DOXY	146.291	2.43914	0.0333464	1
10998	2527196	ENST00000491306 // RPL37A // ribosomal protein L37a // 2q35 // 6168 /// BC067789 // RPL	RPL37A	ENST00000491306	0.0218741	0.0218741	0.340649	-2.93557	SRSF3si2 DOXY down vs SRSF3si2 NO DOXY	44.2216	2.4138	0.109168	1
18383	3831698	NM_144689 // ZNF420 // zinc finger protein 420 // 19q13.12 // 147923 /// ENST0000033799	ZNF420	NM_144689	0.0186827	0.0186827	0.342031	-2.92371	SRSF3si2 DOXY down vs SRSF3si2 NO DOXY	52.0301	2.39569	0.0920884	1
2315	2979679	ENST00000325144 // ZBTB2 // zinc finger and BTB domain containing 2 // 6q25.1 // 57621	ZBTB2	ENST00000325144	0.026189	0.026189	0.342337	-2.9211	SRSF3si2 DOXY down vs SRSF3si2 NO DOXY	36.6906	2.39169	0.130371	1
13521	3290746	NM_194298 // SLC16A9 // solute carrier family 16, member 9 (monocarboxylic acid transpo	SLC16A9	NM_194298	0.00201698	0.00201698	0.34417	-2.90554	SRSF3si2 DOXY down vs SRSF3si2 NO DOXY	494.29	2.36792	0.00958109	1
2199	3420316	ENST00000403681 // HMGA2 // high mobility group AT-hook 2 // 12q15 // 8091 /// NM_00348	HMGA2	ENST00000403681	0.00537497	0.00537497	0.346036	-2.88987	SRSF3si2 DOXY down vs SRSF3si2 NO DOXY	184.549	2.34398	0.0254022	1
15346	3742727	NM_020162 // DHX33 // DEAH (Asp-Glu-Ala-His) box polypeptide 33 // 17p13.2 // 56919 ///	DHX33	NM_020162	0.0306005	0.0306005	0.346097	-2.88936	SRSF3si2 DOXY down vs SRSF3si2 NO DOXY	31.1869	2.3432	0.150268	1
13772	3630701	NM_017882 // CLN6 // ceroid-lipofuscinosis, neuronal 6, late infantile, variant // 15q2	CLN6	NM_017882	0.00638588	0.00638588	0.346241	-2.88816	SRSF3si2 DOXY down vs SRSF3si2 NO DOXY	155.097	2.34136	0.0301922	1
7304	2632778	NM_001080448 // EPHA6 // EPH receptor A6 // 3q11.2 // 285220 /// ENST00000389672 // EPH	EPHA6	NM_001080448	0.0367662	0.0367662	0.347543	-2.87734	SRSF3si2 DOXY down vs SRSF3si2 NO DOXY	25.7083	2.32482	0.180862	1
7842	2378256	NM_001146261 // SYT14 // synaptotagmin XIV // 1q32.2 // 255928 /// ENST00000422431 // S	SYT14	NM_001146261	0.0268051	0.0268051	0.347849	-2.87481	SRSF3si2 DOXY down vs SRSF3si2 NO DOXY	35.8131	2.32095	0.129614	1
7096	3451814	NM_001145108 // NELL2 // NEL-like 2 (chicken) // 12q12 // 4753 /// NM_006159 // NELL2 /	NELL2	NM_001145108	0.0328803	0.0328803	0.348923	-2.86596	SRSF3si2 DOXY down vs SRSF3si2 NO DOXY	28.9217	2.30742	0.159564	1
5608	3400190	NM_032358 // CCDC77 // coiled-coil domain containing 77 // 12p13.33 // 84318 /// ENST00	CCDC77	NM_032358	0.0162176	0.0162176	0.34983	-2.85853	SRSF3si2 DOXY down vs SRSF3si2 NO DOXY	60.1655	2.29606	0.0763247	1
9043	3260001	NM_031484 // MARVELD1 // MARVEL domain containing 1 // 10q24.2 // 83742 /// ENST0000028	MARVELD1	NM_031484	0.0133941	0.0133941	0.350821	-2.85046	SRSF3si2 DOXY down vs SRSF3si2 NO DOXY	73.1629	2.28371	0.0624281	1
15364	3183305	NM_001079802 // FKTN // fukutin // 9q31-q33 // 2218 /// NM_006731 // FKTN // fukutin //	FKTN	NM_001079802	0.0122637	0.0122637	0.352057	-2.84045	SRSF3si2 DOXY down vs SRSF3si2 NO DOXY	80.0446	2.2684	0.0566784	1
1363	2540157	ENST00000234111 // ODC1 // ornithine decarboxylase 1 // 2p25 // 4953 /// ENST0000040533	ODC1	ENST00000234111	0.002748	0.002748	0.352672	-2.83549	SRSF3si2 DOXY down vs SRSF3si2 NO DOXY	362.402	2.26081	0.0124768	1
14067	2691798	NM_001023570 // IQCB1 // IQ motif containing B1 // 3q13.33|3q21.1 // 9657 /// ENST00000	IQCB1	NM_001023570	0.0244882	0.0244882	0.354472	-2.82109	SRSF3si2 DOXY down vs SRSF3si2 NO DOXY	39.3422	2.23878	0.11381	1
1619	3248824	NM_032804 // ADO // 2-aminoethanethiol (cysteamine) dioxygenase // 10q21.3 // 84890 ///	ADO	NM_032804	0.00234468	0.00234468	0.35497	-2.81714	SRSF3si2 DOXY down vs SRSF3si2 NO DOXY	424.999	2.23272	0.010507	1
15840	2389130	NR_026586 // EFCAB2 // EF-hand calcium binding domain 2 // 1q44 // 84288 /// NM_0011439	EFCAB2	NR_026586	0.00834935	0.00834935	0.355245	-2.81496	SRSF3si2 DOXY down vs SRSF3si2 NO DOXY	118.272	2.22939	0.0376995	1
3068	3251393	NM_019058 // DDIT4 // DNA-damage-inducible transcript 4 // 10q22.1 // 54541 /// ENST000	DDIT4	NM_019058	0.0308751	0.0308751	0.360392	-2.77475	SRSF3si2 DOXY down vs SRSF3si2 NO DOXY	30.8964	2.16784	0.14033	1
14216	3521372	NM_198968 // DZIP1 // DAZ interacting protein 1 // 13q32.1 // 22873 /// NM_014934 // DZ	DZIP1	NM_198968	0.0378544	0.0378544	0.360842	-2.77129	SRSF3si2 DOXY down vs SRSF3si2 NO DOXY	24.9267	2.16255	0.173513	1
1211	3114064	NM_145647 // WDR67 // WD repeat domain 67 // 8q24.13 // 93594 /// NM_001145088 // WDR67	WDR67	NM_145647	0.00452415	0.00452415	0.360922	-2.77068	SRSF3si2 DOXY down vs SRSF3si2 NO DOXY	219.537	2.16161	0.0196924	1
2617	2516023	NM_031942 // CDCA7 // cell division cycle associated 7 // 2q31 // 83879 /// ENST0000030	CDCA7	NM_031942	0.0116212	0.0116212	0.361017	-2.76995	SRSF3si2 DOXY down vs SRSF3si2 NO DOXY	84.5523	2.16049	0.0511042	1
9447	2439944	NM_145167 // PIGM // phosphatidylinositol glycan anchor biosynthesis, class M // 1q23.2	PIGM	NM_145167	0.00596497	0.00596497	0.362101	-2.76166	SRSF3si2 DOXY down vs SRSF3si2 NO DOXY	166.147	2.14779	0.0258541	1
18393	4016193	NM_021992 // TMSB15A // thymosin beta 15a // Xq21.33-q22.3 // 11013 /// ENST00000289373	TMSB15A	NM_021992	0.00635143	0.00635143	0.363649	-2.7499	SRSF3si2 DOXY down vs SRSF3si2 NO DOXY	155.947	2.12979	0.0273144	1
4042	3972093	NM_016937 // POLA1 // polymerase (DNA directed), alpha 1, catalytic subunit // Xp22.1-p	POLA1	NM_016937	0.0402043	0.0402043	0.364124	-2.74632	SRSF3si2 DOXY down vs SRSF3si2 NO DOXY	23.3832	2.12431	0.181695	1
3706	2896888	NM_006366 // CAP2 // CAP, adenylate cyclase-associated protein, 2 (yeast) // 6p22.3 //	CAP2	NM_006366	0.00479485	0.00479485	0.366321	-2.72985	SRSF3si2 DOXY down vs SRSF3si2 NO DOXY	207.058	2.09908	0.0202752	1
8888	3758317	NM_007300 // BRCA1 // breast cancer 1, early onset // 17q21 // 672 /// ENST00000412061	BRCA1	NM_007300	0.0158567	0.0158567	0.366464	-2.72878	SRSF3si2 DOXY down vs SRSF3si2 NO DOXY	61.5687	2.09744	0.0681335	1
15042	2887490	NM_003714 // STC2 // stanniocalcin 2 // 5q35.1 // 8614 /// ENST00000265087 // STC2 // s	STC2	NM_003714	0.00316861	0.00316861	0.366752	-2.72664	SRSF3si2 DOXY down vs SRSF3si2 NO DOXY	314.096	2.09417	0.0133346	1
11947	2418570	NM_152697 // SLC44A5 // solute carrier family 44, member 5 // 1p31.1 // 204962 /// ENST	SLC44A5	NM_152697	0.0103609	0.0103609	0.366889	-2.72562	SRSF3si2 DOXY down vs SRSF3si2 NO DOXY	95.0189	2.09261	0.0440462	1
12533	3763656	NM_005082 // TRIM25 // tripartite motif containing 25 // 17q23.2 // 7706 /// ENST000003	TRIM25	NM_005082	0.0228301	0.0228301	0.367157	-2.72363	SRSF3si2 DOXY down vs SRSF3si2 NO DOXY	42.3077	2.08956	0.0987792	1
2679	3860410	NM_133466 // ZFP82 // zinc finger protein 82 homolog (mouse) // 19q13.12 // 284406 ///	ZFP82	NM_133466	0.0380698	0.0380698	0.367333	-2.72233	SRSF3si2 DOXY down vs SRSF3si2 NO DOXY	24.7773	2.08756	0.168506	1
3668	3776193	NM_015295 // SMCHD1 // structural maintenance of chromosomes flexible hinge domain cont	SMCHD1	NM_015295	0.00766298	0.00766298	0.369875	-2.70362	SRSF3si2 DOXY down vs SRSF3si2 NO DOXY	128.999	2.05891	0.0319212	1
16174	3573933	NM_152446 // CEP128 // centrosomal protein 128kDa // 14q31.1 // 145508 /// ENST00000281	CEP128	NM_152446	0.0337718	0.0337718	0.37245	-2.68492	SRSF3si2 DOXY down vs SRSF3si2 NO DOXY	28.1191	2.03028	0.144406	1
263	3916527	NM_021219 // JAM2 // junctional adhesion molecule 2 // 21q21.2 // 58494 /// ENST0000048	JAM2	NM_021219	0.00133065	0.00133065	0.372599	-2.68385	SRSF3si2 DOXY down vs SRSF3si2 NO DOXY	750.014	2.02864	0.00540962	1
10762	3066436	ENST00000356362 // PUS7 // pseudouridylate synthase 7 homolog (S. cerevisiae) // 7q22.3	PUS7	ENST00000356362	0.0379497	0.0379497	0.374399	-2.67094	SRSF3si2 DOXY down vs SRSF3si2 NO DOXY	24.8603	2.00888	0.161613	1
9350	3868659	ENST00000391812 // C19orf48 // chromosome 19 open reading frame 48 // 19q13.33 // 84798	C19orf48	ENST00000391812	0.00128182	0.00128182	0.375747	-2.66136	SRSF3si2 DOXY down vs SRSF3si2 NO DOXY	778.644	1.99421	0.00512227	1
17831	3551303	ENST00000389879 // CCNK // cyclin K // 14q32 // 8812 /// NM_001099402 // CCNK // cyclin	CCNK	ENST00000389879	0.00563378	0.00563378	0.37656	-2.65562	SRSF3si2 DOXY down vs SRSF3si2 NO DOXY	176.002	1.98542	0.0225613	1
3183	3835467	NM_006630 // ZNF234 // zinc finger protein 234 // 19q13.31 // 10780 /// ENST00000426739	ZNF234	NM_006630	0.0175011	0.0175011	0.376694	-2.65467	SRSF3si2 DOXY down vs SRSF3si2 NO DOXY	55.6437	1.98397	0.0713098	1
10776	2636726	NM_024638 // QTRTD1 // queuine tRNA-ribosyltransferase domain containing 1 // 3q13.31 /	QTRTD1	NM_024638	0.0223854	0.0223854	0.377652	-2.64794	SRSF3si2 DOXY down vs SRSF3si2 NO DOXY	43.1776	1.97366	0.0914206	1
7584	3037385	NM_006854 // KDELR2 // KDEL (Lys-Asp-Glu-Leu) endoplasmic reticulum protein retention r	KDELR2	NM_006854	0.00744205	0.00744205	0.378303	-2.64338	SRSF3si2 DOXY down vs SRSF3si2 NO DOXY	132.874	1.96668	0.0296024	1
3969	2712958	ENST00000332629 // WDR53 // WD repeat domain 53 // 3q29 // 348793 /// NM_182627 // WDR5	WDR53	ENST00000332629	0.0260875	0.0260875	0.38069	-2.62681	SRSF3si2 DOXY down vs SRSF3si2 NO DOXY	36.8392	1.94131	0.105394	1
12968	2750527	NM_007246 // KLHL2 // kelch-like 2, Mayven (Drosophila) // 4q21.2 // 11275 /// ENST0000	KLHL2	NM_007246	0.0310127	0.0310127	0.382196	-2.61646	SRSF3si2 DOXY down vs SRSF3si2 NO DOXY	30.7527	1.92548	0.125223	1
8474	3513549	ENST00000344532 // RCBTB2 // regulator of chromosome condensation (RCC1) and BTB (POZ)	RCBTB2	ENST00000344532	0.0187067	0.0187067	0.38236	-2.61533	SRSF3si2 DOXY down vs SRSF3si2 NO DOXY	51.9616	1.92376	0.0740453	1
57	3662041	ENST00000566157 // OGFOD1 // 2-oxoglutarate and iron-dependent oxygenase domain contain	OGFOD1	ENST00000566157	0.0167897	0.0167897	0.383367	-2.60846	SRSF3si2 DOXY down vs SRSF3si2 NO DOXY	58.0644	1.91324	0.0659007	1
1252	2588889	NR_026966 // LOC100130691 // uncharacterized LOC100130691 // 2q31.2 // 100130691 /// AL	LOC100130691	NR_026966	0.0385459	0.0385459	0.383971	-2.60436	SRSF3si2 DOXY down vs SRSF3si2 NO DOXY	24.453	1.90697	0.15597	1
8208	2378662	NM_145759 // TRAF5 // TNF receptor-associated factor 5 // 1q32 // 7188 /// NM_004619 //	TRAF5	NM_145759	0.00740631	0.00740631	0.384991	-2.59747	SRSF3si2 DOXY down vs SRSF3si2 NO DOXY	133.522	1.89642	0.0284061	1
5914	2571217	ENST00000409573 // ZC3H8 // zinc finger CCCH-type containing 8 // 2q13 // 84524 /// NM_	ZC3H8	ENST00000409573	0.00210972	0.00210972	0.386002	-2.59066	SRSF3si2 DOXY down vs SRSF3si2 NO DOXY	472.497	1.88601	0.00798316	1
2710	3860450	NM_001145345 // ZNF566 // zinc finger protein 566 // 19q13.12 // 84924 /// NM_001145344	ZNF566	NM_001145345	0.00668658	0.00668658	0.386395	-2.58802	SRSF3si2 DOXY down vs SRSF3si2 NO DOXY	148.055	1.88197	0.0254226	1
17166	2451419	NM_002871 // RABIF // RAB interacting factor // 1q32.1 // 5877 /// ENST00000367262 // R	RABIF	NM_002871	0.012252	0.012252	0.386437	-2.58774	SRSF3si2 DOXY down vs SRSF3si2 NO DOXY	80.1221	1.88155	0.046967	1
779	2868131	NM_001040458 // ERAP1 // endoplasmic reticulum aminopeptidase 1 // 5q15 // 51752 /// NM	ERAP1	NM_001040458	0.0371883	0.0371883	0.386929	-2.58445	SRSF3si2 DOXY down vs SRSF3si2 NO DOXY	25.3996	1.87652	0.147759	1
14574	3046739	NM_001635 // AMPH // amphiphysin // 7p14-p13 // 273 /// ENST00000356264 // AMPH // amph	AMPH	NM_001635	0.0317042	0.0317042	0.38698	-2.58411	SRSF3si2 DOXY down vs SRSF3si2 NO DOXY	30.0496	1.876	0.12486	1
12853	2615060	NM_001003793 // RBMS3 // RNA binding motif, single stranded interacting protein 3 // 3p	RBMS3	NM_001003793	0.0226125	0.0226125	0.387377	-2.58147	SRSF3si2 DOXY down vs SRSF3si2 NO DOXY	42.729	1.87194	0.0876193	1
8947	2440476	NM_016946 // F11R // F11 receptor // 1q21.2-q21.3 // 50848 /// ENST00000368026 // F11R	F11R	NM_016946	0.0270005	0.0270005	0.387648	-2.57966	SRSF3si2 DOXY down vs SRSF3si2 NO DOXY	35.5432	1.86918	0.105178	1
4804	3448152	NM_002223 // ITPR2 // inositol 1,4,5-trisphosphate receptor, type 2 // 12p11 // 3709 //	ITPR2	NM_002223	0.0304337	0.0304337	0.389883	-2.56487	SRSF3si2 DOXY down vs SRSF3si2 NO DOXY	31.366	1.84657	0.117743	1
14126	4010860	NM_031206 // LAS1L // LAS1-like (S. cerevisiae) // Xq12 // 81887 /// NM_001170649 // LA	LAS1L	NM_031206	0.0125591	0.0125591	0.394424	-2.53534	SRSF3si2 DOXY down vs SRSF3si2 NO DOXY	78.1265	1.80145	0.0461162	1
10786	3821301	NM_145295 // ZNF627 // zinc finger protein 627 // 19p13.2 // 199692 /// ENST00000361113	ZNF627	NM_145295	0.00259925	0.00259925	0.395145	-2.53072	SRSF3si2 DOXY down vs SRSF3si2 NO DOXY	383.227	1.79438	0.0093646	1
14625	3216671	NM_001333 // CTSL2 // cathepsin L2 // 9q22.2 // 1515 /// ENST00000259470 // CTSL2 // ca	CTSL2	NM_001333	0.0143502	0.0143502	0.399292	-2.50443	SRSF3si2 DOXY down vs SRSF3si2 NO DOXY	68.1893	1.75426	0.0514527	1
8401	3173748	NM_138333 // FAM122A // family with sequence similarity 122A // 9q21.11 // 116224 /// E	FAM122A	NM_138333	0.00139201	0.00139201	0.399567	-2.50271	SRSF3si2 DOXY down vs SRSF3si2 NO DOXY	716.885	1.75163	0.00488677	1
753	3333247	ENST00000278840 // FADS2 // fatty acid desaturase 2 // 11q12.2 // 9415 /// NM_004265 //	FADS2	ENST00000278840	0.00109619	0.00109619	0.399699	-2.50188	SRSF3si2 DOXY down vs SRSF3si2 NO DOXY	910.751	1.75037	0.00384379	1
14729	2363084	NM_015331 // NCSTN // nicastrin // 1q22-q23 // 23385 /// ENST00000294785 // NCSTN // ni	NCSTN	NM_015331	0.00591542	0.00591542	0.399744	-2.5016	SRSF3si2 DOXY down vs SRSF3si2 NO DOXY	167.551	1.74993	0.0208883	1
5926	3840164	NM_001161425 // ZNF610 // zinc finger protein 610 // 19q13.41 // 162963 /// NM_173530 /	ZNF610	NM_001161425	0.00950379	0.00950379	0.399947	-2.50033	SRSF3si2 DOXY down vs SRSF3si2 NO DOXY	103.724	1.748	0.033705	1
6625	3475679	NM_017612 // ZCCHC8 // zinc finger, CCHC domain containing 8 // 12q24.31 // 55596 /// E	ZCCHC8	NM_017612	0.0298191	0.0298191	0.401219	-2.49241	SRSF3si2 DOXY down vs SRSF3si2 NO DOXY	32.0432	1.73591	0.108348	1
16045	3937943	NR_037566 // BCRP2 // breakpoint cluster region pseudogene 2 // 22q11.21 // 400892 ///	BCRP2	NR_037566	0.0100755	0.0100755	0.40177	-2.48899	SRSF3si2 DOXY down vs SRSF3si2 NO DOXY	97.7532	1.7307	0.0354095	1
3233	3969855	NM_007220 // CA5B // carbonic anhydrase VB, mitochondrial // Xp21.1 // 11238 /// ENST00	CA5B	NM_007220	0.00668767	0.00668767	0.402571	-2.48403	SRSF3si2 DOXY down vs SRSF3si2 NO DOXY	148.031	1.72314	0.0232809	1
16105	2864449	NM_001174072 // SERINC5 // serine incorporator 5 // 5q14.1 // 256987 /// NM_178276 // S	SERINC5	NM_001174072	0.00831605	0.00831605	0.40315	-2.48046	SRSF3si2 DOXY down vs SRSF3si2 NO DOXY	118.751	1.7177	0.0289293	1
13403	2471316	NM_182625 // GEN1 // Gen endonuclease homolog 1 (Drosophila) // 2p24.2 // 348654 /// NM	GEN1	NM_182625	0.0383607	0.0383607	0.403357	-2.47919	SRSF3si2 DOXY down vs SRSF3si2 NO DOXY	24.5781	1.71576	0.139617	1
12802	2420615	NM_012152 // LPAR3 // lysophosphatidic acid receptor 3 // 1p22.3 // 23566 /// ENST00000	LPAR3	NM_012152	0.0363925	0.0363925	0.403634	-2.47749	SRSF3si2 DOXY down vs SRSF3si2 NO DOXY	25.9875	1.71317	0.131846	1
433	2538000	NM_002936 // RNASEH1 // ribonuclease H1 // 2p25 // 246243 /// ENST00000315212 // RNASEH	RNASEH1	NM_002936	0.0411392	0.0411392	0.403747	-2.4768	SRSF3si2 DOXY down vs SRSF3si2 NO DOXY	22.8182	1.71211	0.150065	1
5043	3813604	ENST00000322342 // ZADH2 // zinc binding alcohol dehydrogenase domain containing 2 // 1	ZADH2	ENST00000322342	0.025518	0.025518	0.404715	-2.47087	SRSF3si2 DOXY down vs SRSF3si2 NO DOXY	37.6945	1.70308	0.090362	1
17280	3075550	BC020784 // ZC3HAV1L // zinc finger CCCH-type, antiviral 1-like // 7q34 // 92092	ZC3HAV1L	BC020784	0.020469	0.020469	0.404955	-2.46941	SRSF3si2 DOXY down vs SRSF3si2 NO DOXY	47.3594	1.70085	0.0718271	1
3236	3860954	NM_014898 // ZFP30 // zinc finger protein 30 homolog (mouse) // 19q13.12 // 22835 /// E	ZFP30	NM_014898	0.0281067	0.0281067	0.405936	-2.46344	SRSF3si2 DOXY down vs SRSF3si2 NO DOXY	34.0859	1.69176	0.0992643	1
4155	2873168	ENST00000306467 // CEP120 // centrosomal protein 120kDa // 5q23.2 // 153241 /// NM_1532	CEP120	ENST00000306467	0.00930634	0.00930634	0.406399	-2.46063	SRSF3si2 DOXY down vs SRSF3si2 NO DOXY	105.956	1.68748	0.0318525	1
11440	3896621	NM_017671 // FERMT1 // fermitin family member 1 // 20p12.3 // 55612 /// ENST00000217289	FERMT1	NM_017671	0.000272314	0.000272314	0.407176	-2.45594	SRSF3si2 DOXY down vs SRSF3si2 NO DOXY	3670.74	1.68033	0.000915527	1
7427	3282463	NM_173576 // MKX // mohawk homeobox // 10p12.1 // 283078 /// NM_001242702 // MKX // moh	MKX	NM_173576	0.0190566	0.0190566	0.407665	-2.453	SRSF3si2 DOXY down vs SRSF3si2 NO DOXY	50.98	1.67585	0.0657452	1
15559	3767531	NM_145036 // CEP112 // centrosomal protein 112kDa // 17q24.1 // 201134 /// ENST00000392	CEP112	NM_145036	0.0448397	0.0448397	0.408324	-2.44904	SRSF3si2 DOXY down vs SRSF3si2 NO DOXY	20.8131	1.66982	0.160458	1
7430	3342426	ENST00000430323 // C11orf82 // chromosome 11 open reading frame 82 // 11q14.1 // 220042	C11orf82	ENST00000430323	0.0440675	0.0440675	0.408462	-2.44821	SRSF3si2 DOXY down vs SRSF3si2 NO DOXY	21.2037	1.66855	0.157383	1
4625	3497790	NM_002271 // IPO5 // importin 5 // 13q32.2 // 3843 /// ENST00000261574 // IPO5 // impor	IPO5	NM_002271	0.0193647	0.0193647	0.410476	-2.4362	SRSF3si2 DOXY down vs SRSF3si2 NO DOXY	50.1453	1.65027	0.0658197	1
8906	2988882	NM_006303 // AIMP2 // aminoacyl tRNA synthetase complex-interacting multifunctional pro	AIMP2	NM_006303	0.0233452	0.0233452	0.411894	-2.42781	SRSF3si2 DOXY down vs SRSF3si2 NO DOXY	41.3413	1.63752	0.0792194	1
1471	3418534	NM_206914 // METTL21B // methyltransferase like 21B // 12q14.1 // 25895 /// ENST0000033	METTL21B	NM_206914	0.00363576	0.00363576	0.411974	-2.42734	SRSF3si2 DOXY down vs SRSF3si2 NO DOXY	273.547	1.6368	0.0119672	1
16547	2840425	NM_022897 // RANBP17 // RAN binding protein 17 // 5q34 // 64901 /// ENST00000523189 //	RANBP17	NM_022897	0.005779	0.005779	0.414525	-2.4124	SRSF3si2 DOXY down vs SRSF3si2 NO DOXY	171.542	1.61409	0.0188187	1
16077	2840002	NM_017785 // CCDC99 // coiled-coil domain containing 99 // 5q35.1 // 54908 /// ENST0000	CCDC99	NM_017785	0.0367596	0.0367596	0.416614	-2.4003	SRSF3si2 DOXY down vs SRSF3si2 NO DOXY	25.7131	1.59571	0.124116	1
8532	2548871	ENST00000449105 // HNRPLL // heterogeneous nuclear ribonucleoprotein L-like // 2p22.1 /	HNRPLL	ENST00000449105	0.0270318	0.0270318	0.41767	-2.39424	SRSF3si2 DOXY down vs SRSF3si2 NO DOXY	35.5003	1.5865	0.0893798	1
2541	2346074	NM_182976 // ZNF326 // zinc finger protein 326 // 1p22.2 // 284695 /// ENST00000340281	ZNF326	NM_182976	0.00969094	0.00969094	0.417949	-2.39263	SRSF3si2 DOXY down vs SRSF3si2 NO DOXY	101.692	1.58407	0.0311545	1
15456	3683018	ENST00000563390 // RPS15A // ribosomal protein S15a // 16p // 6210 /// ENST00000322989	RPS15A	ENST00000563390	0.0256853	0.0256853	0.418088	-2.39184	SRSF3si2 DOXY down vs SRSF3si2 NO DOXY	37.4393	1.58287	0.0845564	1
17262	3075531	NM_080660 // ZC3HAV1L // zinc finger CCCH-type, antiviral 1-like // 7q34 // 92092 /// E	ZC3HAV1L	NM_080660	0.0251322	0.0251322	0.41828	-2.39074	SRSF3si2 DOXY down vs SRSF3si2 NO DOXY	38.2959	1.58121	0.0825783	1
4146	3996667	ENST00000369550 // SNORA56 // small nucleolar RNA, H/ACA box 56 // Xq28 // 677835 /// E	SNORA56	ENST00000369550	0.0275315	0.0275315	0.418777	-2.3879	SRSF3si2 DOXY down vs SRSF3si2 NO DOXY	34.829	1.5769	0.0905508	1
15702	3048413	NM_001127218 // POLD2 // polymerase (DNA directed), delta 2, accessory subunit // 7p13	POLD2	NM_001127218	0.00370488	0.00370488	0.421868	-2.37041	SRSF3si2 DOXY down vs SRSF3si2 NO DOXY	268.415	1.55036	0.011552	1
247	2673085	ENST00000302506 // CDC25A // cell division cycle 25 homolog A (S. pombe) // 3p21 // 993	CDC25A	ENST00000302506	0.0102659	0.0102659	0.422364	-2.36762	SRSF3si2 DOXY down vs SRSF3si2 NO DOXY	95.9122	1.54614	0.0322408	1
9226	2659560	NM_001166304 // PIGX // phosphatidylinositol glycan anchor biosynthesis, class X // 3q2	PIGX	NM_001166304	0.00781548	0.00781548	0.423283	-2.36248	SRSF3si2 DOXY down vs SRSF3si2 NO DOXY	126.453	1.53836	0.0243309	1
12230	2444415	NM_198493 // ANKRD45 // ankyrin repeat domain 45 // 1q25.1 // 339416 /// ENST0000033327	ANKRD45	NM_198493	0.0123432	0.0123432	0.423525	-2.36113	SRSF3si2 DOXY down vs SRSF3si2 NO DOXY	79.5191	1.53631	0.0386401	1
8843	3124344	---		---	0.0388034	0.0388034	0.423635	-2.36052	SRSF3si2 DOXY down vs SRSF3si2 NO DOXY	24.2808	1.53538	0.126469	1
8596	3538213	NM_014992 // DAAM1 // dishevelled associated activator of morphogenesis 1 // 14q23.1 //	DAAM1	NM_014992	0.00934795	0.00934795	0.424081	-2.35804	SRSF3si2 DOXY down vs SRSF3si2 NO DOXY	105.478	1.53163	0.0290417	1
12673	2944491	NM_001080480 // MBOAT1 // membrane bound O-acyltransferase domain containing 1 // 6p22.	MBOAT1	NM_001080480	0.0316641	0.0316641	0.4249	-2.3535	SRSF3si2 DOXY down vs SRSF3si2 NO DOXY	30.0895	1.52474	0.101347	1
17959	2402416	ENST00000374298 // C1orf135 // chromosome 1 open reading frame 135 // 1p36.11 // 79000	C1orf135	ENST00000374298	0.00738537	0.00738537	0.42736	-2.33995	SRSF3si2 DOXY down vs SRSF3si2 NO DOXY	133.905	1.50424	0.0224673	1
3393	3725802	---		---	0.0346924	0.0346924	0.427518	-2.33909	SRSF3si2 DOXY down vs SRSF3si2 NO DOXY	27.3336	1.50294	0.10997	1
4031	2433371	NM_016361 // ACP6 // acid phosphatase 6, lysophosphatidic // 1q21 // 51205 /// ENST0000	ACP6	NM_016361	0.0147601	0.0147601	0.427855	-2.33724	SRSF3si2 DOXY down vs SRSF3si2 NO DOXY	66.254	1.50015	0.0452847	1
5374	3059226	BC001304 // PCLO // piccolo (presynaptic cytomatrix protein) // 7q11.23-q21.3 // 27445	PCLO	BC001304	0.0147201	0.0147201	0.429968	-2.32576	SRSF3si2 DOXY down vs SRSF3si2 NO DOXY	66.4382	1.48279	0.0446368	1
17899	2816459	NM_001992 // F2R // coagulation factor II (thrombin) receptor // 5q13 // 2149 /// ENST0	F2R	NM_001992	0.0201802	0.0201802	0.430246	-2.32425	SRSF3si2 DOXY down vs SRSF3si2 NO DOXY	48.0587	1.48052	0.0616129	1
120	2562932	NM_001145873 // CD8A // CD8a molecule // 2p12 // 925 /// ENST00000409511 // CD8A // CD8	CD8A	NM_001145873	0.00281448	0.00281448	0.431611	-2.3169	SRSF3si2 DOXY down vs SRSF3si2 NO DOXY	353.807	1.46942	0.00830632	1
6276	3695157	NM_181521 // CMTM4 // CKLF-like MARVEL transmembrane domain containing 4 // 16q21-q22.1	CMTM4	NM_181521	0.0393699	0.0393699	0.431909	-2.3153	SRSF3si2 DOXY down vs SRSF3si2 NO DOXY	23.9102	1.467	0.12271	1
16859	3439305	ENST00000327668 // ZNF84 // zinc finger protein 84 // 12q24.33 // 7637 /// ENST00000392	ZNF84	ENST00000327668	0.01548	0.01548	0.431932	-2.31518	SRSF3si2 DOXY down vs SRSF3si2 NO DOXY	63.1032	1.46682	0.0464897	1
12222	3603436	NM_000745 // CHRNA5 // cholinergic receptor, nicotinic, alpha 5 (neuronal) // 15q24 //	CHRNA5	NM_000745	0.00101694	0.00101694	0.432675	-2.3112	SRSF3si2 DOXY down vs SRSF3si2 NO DOXY	981.843	1.46082	0.00297567	1
14769	2752725	ENST00000264596 // NEIL3 // nei endonuclease VIII-like 3 (E. coli) // 4q34.3 // 55247 /	NEIL3	ENST00000264596	0.0423199	0.0423199	0.4336	-2.30628	SRSF3si2 DOXY down vs SRSF3si2 NO DOXY	22.1404	1.45339	0.131288	1
12635	2809128	ENST00000282588 // ITGA1 // integrin, alpha 1 // 5q11.2 // 3672 /// NM_181501 // ITGA1	ITGA1	ENST00000282588	0.021369	0.021369	0.433873	-2.30482	SRSF3si2 DOXY down vs SRSF3si2 NO DOXY	45.3023	1.45119	0.0640672	1
9608	3600212	NM_001199018 // LRRC49 // leucine rich repeat containing 49 // 15q23 // 54839 /// ENST0	LRRC49	NM_001199018	0.0218425	0.0218425	0.43607	-2.29321	SRSF3si2 DOXY down vs SRSF3si2 NO DOXY	44.2878	1.43369	0.0647444	1
3359	2347023	ENST00000557479 // CCDC18 // coiled-coil domain containing 18 // 1p22.1 // 343099 /// E	CCDC18	ENST00000557479	0.0280672	0.0280672	0.436252	-2.29225	SRSF3si2 DOXY down vs SRSF3si2 NO DOXY	34.1359	1.43225	0.0839144	1
15765	2340078	ENST00000371073 // CACHD1 // cache domain containing 1 // 1p31.3 // 57685 /// NM_020925	CACHD1	ENST00000371073	0.013931	0.013931	0.436867	-2.28903	SRSF3si2 DOXY down vs SRSF3si2 NO DOXY	70.286	1.42739	0.0406167	1
3937	2567583	NM_173647 // RNF149 // ring finger protein 149 // 2q11.2 // 284996 /// ENST00000295317	RNF149	NM_173647	0.00103868	0.00103868	0.438272	-2.28169	SRSF3si2 DOXY down vs SRSF3si2 NO DOXY	961.263	1.41634	0.00294683	1
15222	2498143	ENST00000233154 // NCK2 // NCK adaptor protein 2 // 2q12 // 8440 /// NM_003581 // NCK2	NCK2	ENST00000233154	0.0305456	0.0305456	0.439672	-2.27442	SRSF3si2 DOXY down vs SRSF3si2 NO DOXY	31.2457	1.40541	0.0899586	1
2320	2515627	NM_000210 // ITGA6 // integrin, alpha 6 // 2q31.1 // 3655 /// NM_001079818 // ITGA6 //	ITGA6	NM_000210	0.0492954	0.0492954	0.441203	-2.26653	SRSF3si2 DOXY down vs SRSF3si2 NO DOXY	18.7985	1.39354	0.148261	1
16033	3608298	NM_000057 // BLM // Bloom syndrome, RecQ helicase-like // 15q26.1 // 641 /// ENST000003	BLM	NM_000057	0.02818	0.02818	0.441483	-2.26509	SRSF3si2 DOXY down vs SRSF3si2 NO DOXY	33.9933	1.39139	0.0818624	1
12205	2468811	NM_003887 // ASAP2 // ArfGAP with SH3 domain, ankyrin repeat and PH domain 2 // 2p25|2p	ASAP2	NM_003887	0.013016	0.013016	0.441933	-2.26279	SRSF3si2 DOXY down vs SRSF3si2 NO DOXY	75.3316	1.38792	0.0368483	1
15263	3936913	ENST00000407835 // CDC45 // cell division cycle 45 homolog (S. cerevisiae) // 22q11.21	CDC45	ENST00000407835	0.0216093	0.0216093	0.444087	-2.25181	SRSF3si2 DOXY down vs SRSF3si2 NO DOXY	44.7818	1.37144	0.0612499	1
15391	3463112	NM_203394 // E2F7 // E2F transcription factor 7 // 12q21.2 // 144455 /// ENST0000032288	E2F7	NM_203394	0.0315943	0.0315943	0.44419	-2.25129	SRSF3si2 DOXY down vs SRSF3si2 NO DOXY	30.1593	1.37066	0.0908945	1
11043	2332855	ENST00000372504 // ZNF691 // zinc finger protein 691 // 1p34.2 // 51058 /// NM_00124273	ZNF691	ENST00000372504	0.0258345	0.0258345	0.445629	-2.24402	SRSF3si2 DOXY down vs SRSF3si2 NO DOXY	37.2144	1.35975	0.0730767	1
10201	2965739	NM_198468 // MMS22L // MMS22-like, DNA repair protein // 6q16.1 // 253714 /// ENST00000	MMS22L	NM_198468	0.0200243	0.0200243	0.447368	-2.23529	SRSF3si2 DOXY down vs SRSF3si2 NO DOXY	48.4444	1.34668	0.0555968	1
13166	3629125	ENST00000447727 // CSNK1G1 // casein kinase 1, gamma 1 // 15q22.1-q22.31 // 53944 /// E	CSNK1G1	ENST00000447727	0.0465651	0.0465651	0.447381	-2.23523	SRSF3si2 DOXY down vs SRSF3si2 NO DOXY	19.9872	1.34659	0.134745	1
16273	3768412	NM_001174166 // SLC16A6 // solute carrier family 16, member 6 (monocarboxylic acid tran	SLC16A6	NM_001174166	0.0451444	0.0451444	0.448522	-2.22955	SRSF3si2 DOXY down vs SRSF3si2 NO DOXY	20.6627	1.33807	0.129516	1
3451	3811339	ENST00000398117 // BCL2 // B-cell CLL/lymphoma 2 // 18q21.3 // 596 /// NM_000633 // BCL	BCL2	ENST00000398117	0.00331332	0.00331332	0.44869	-2.22871	SRSF3si2 DOXY down vs SRSF3si2 NO DOXY	300.313	1.33682	0.00890285	1
13356	2775465	---		---	0.0291284	0.0291284	0.45009	-2.22178	SRSF3si2 DOXY down vs SRSF3si2 NO DOXY	32.8382	1.32645	0.080787	1
11176	3711869	NM_000676 // ADORA2B // adenosine A2b receptor // 17p12 // 136 /// M97759 // ADORA2B //	ADORA2B	NM_000676	0.0159533	0.0159533	0.450449	-2.22001	SRSF3si2 DOXY down vs SRSF3si2 NO DOXY	61.1868	1.3238	0.0432708	1
11172	3601955	ENST00000352410 // MPI // mannose phosphate isomerase // 15q22-qter // 4351 /// NM_0024	MPI	ENST00000352410	0.0295113	0.0295113	0.451911	-2.21283	SRSF3si2 DOXY down vs SRSF3si2 NO DOXY	32.3928	1.31306	0.0810714	1
3247	3861064	NM_152360 // ZNF573 // zinc finger protein 573 // 19q13.12 // 126231 /// ENST0000033950	ZNF573	NM_152360	0.0105587	0.0105587	0.452039	-2.2122	SRSF3si2 DOXY down vs SRSF3si2 NO DOXY	93.2116	1.31212	0.0281537	1
11360	3067302	NM_002291 // LAMB1 // laminin, beta 1 // 7q22 // 3912 /// ENST00000222399 // LAMB1 // l	LAMB1	NM_002291	0.0153185	0.0153185	0.452542	-2.20974	SRSF3si2 DOXY down vs SRSF3si2 NO DOXY	63.7844	1.30845	0.0410272	1
9543	3708961	ENST00000316024 // WRAP53 // WD repeat containing, antisense to TP53 // 17p13.1 // 5513	WRAP53	ENST00000316024	0.00475322	0.00475322	0.453835	-2.20344	SRSF3si2 DOXY down vs SRSF3si2 NO DOXY	208.885	1.29905	0.012438	1
9551	3758928	NR_049729 // C17orf65 // chromosome 17 open reading frame 65 // 17q21.31 // 339201 ///	C17orf65	NR_049729	0.0327779	0.0327779	0.455046	-2.19758	SRSF3si2 DOXY down vs SRSF3si2 NO DOXY	29.0167	1.2903	0.0889353	1
12534	2359377	NM_178428 // LCE2A // late cornified envelope 2A // 1q21.3 // 353139 /// ENST0000036877	LCE2A	NM_178428	0.0385639	0.0385639	0.455981	-2.19307	SRSF3si2 DOXY down vs SRSF3si2 NO DOXY	24.4408	1.28359	0.105036	1
1034	3163728	ENST00000380647 // CNTLN // centlein, centrosomal protein // 9p22.2 // 54875 /// NM_017	CNTLN	ENST00000380647	0.00534979	0.00534979	0.45643	-2.19092	SRSF3si2 DOXY down vs SRSF3si2 NO DOXY	185.425	1.28037	0.0138102	1
4234	4022370	ENST00000370828 // GPC4 // glypican 4 // Xq26.1 // 2239 /// NM_001448 // GPC4 // glypic	GPC4	ENST00000370828	0.015334	0.015334	0.456579	-2.1902	SRSF3si2 DOXY down vs SRSF3si2 NO DOXY	63.7183	1.27931	0.0401551	1
3625	2822407	ENST00000321521 // PPIP5K2 // diphosphoinositol pentakisphosphate kinase 2 // 5q21.1 //	PPIP5K2	ENST00000321521	0.00642485	0.00642485	0.458647	-2.18033	SRSF3si2 DOXY down vs SRSF3si2 NO DOXY	154.147	1.2646	0.0164077	1
8095	3842755	NR_036521 // LOC100128252 // uncharacterized LOC100128252 // 19q13.43 // 100128252 ///	LOC100128252	NR_036521	0.0122061	0.0122061	0.458885	-2.17919	SRSF3si2 DOXY down vs SRSF3si2 NO DOXY	80.4296	1.26292	0.0314042	1
7498	2912777	NM_001105531 // FAM135A // family with sequence similarity 135, member A // 6q13 // 575	FAM135A	NM_001105531	0.00581009	0.00581009	0.458993	-2.17868	SRSF3si2 DOXY down vs SRSF3si2 NO DOXY	170.616	1.26215	0.0147952	1
15812	3108489	NM_018407 // LAPTM4B // lysosomal protein transmembrane 4 beta // 8q22.1 // 55353 /// E	LAPTM4B	NM_018407	0.0265463	0.0265463	0.459713	-2.17527	SRSF3si2 DOXY down vs SRSF3si2 NO DOXY	36.1768	1.25708	0.0694965	1
9413	2829589	ENST00000512783 // PCBD2 // pterin-4 alpha-carbinolamine dehydratase/dimerization cofac	PCBD2	ENST00000512783	0.0144195	0.0144195	0.459732	-2.17518	SRSF3si2 DOXY down vs SRSF3si2 NO DOXY	67.8542	1.25694	0.0370483	1
13522	3934669	NM_006936 // SUMO3 // SMT3 suppressor of mif two 3 homolog 3 (S. cerevisiae) // 21q22.3	SUMO3	NM_006936	0.0234116	0.0234116	0.460075	-2.17356	SRSF3si2 DOXY down vs SRSF3si2 NO DOXY	41.2197	1.25453	0.0608706	1
10791	3431620	BC033811 // TCTN1 // tectonic family member 1 // 12q24.11 // 79600 /// ENST00000464809	TCTN1	BC033811	0.00284187	0.00284187	0.460167	-2.17312	SRSF3si2 DOXY down vs SRSF3si2 NO DOXY	350.381	1.25389	0.00715726	1
6685	3061651	NM_005868 // BET1 // blocked early in transport 1 homolog (S. cerevisiae) // 7q21.1-q22	BET1	NM_005868	0.023045	0.023045	0.460777	-2.17025	SRSF3si2 DOXY down vs SRSF3si2 NO DOXY	41.8991	1.24961	0.0596485	1
16137	2780099	NM_178833 // SLC9B2 // solute carrier family 9, subfamily B (NHA2, cation proton antipo	SLC9B2	NM_178833	0.00108365	0.00108365	0.460833	-2.16999	SRSF3si2 DOXY down vs SRSF3si2 NO DOXY	921.306	1.24922	0.00271185	1
2099	3469180	NM_032148 // SLC41A2 // solute carrier family 41, member 2 // 12q23.3 // 84102 /// ENST	SLC41A2	NM_032148	0.000730322	0.000730322	0.461824	-2.16533	SRSF3si2 DOXY down vs SRSF3si2 NO DOXY	1367.76	1.2423	0.00181655	1
8251	3088213	NM_022071 // SH2D4A // SH2 domain containing 4A // 8p21.2 // 63898 /// NM_001174159 //	SH2D4A	NM_022071	0.034403	0.034403	0.462628	-2.16156	SRSF3si2 DOXY down vs SRSF3si2 NO DOXY	27.576	1.23671	0.0896948	1
16612	3439063	NM_001256279 // ZNF26 // zinc finger protein 26 // 12q24.33 // 7574 /// NM_019591 // ZN	ZNF26	NM_001256279	0.0298761	0.0298761	0.465463	-2.1484	SRSF3si2 DOXY down vs SRSF3si2 NO DOXY	31.9792	1.21718	0.0761235	1
12472	3957873	NM_019843 // EIF4ENIF1 // eukaryotic translation initiation factor 4E nuclear import fa	EIF4ENIF1	NM_019843	0.0108727	0.0108727	0.466437	-2.14391	SRSF3si2 DOXY down vs SRSF3si2 NO DOXY	90.476	1.21054	0.0267593	1
11269	3152558	NM_174911 // FAM84B // family with sequence similarity 84, member B // 8q24.21 // 15763	FAM84B	NM_174911	0.00376024	0.00376024	0.467313	-2.1399	SRSF3si2 DOXY down vs SRSF3si2 NO DOXY	264.441	1.20459	0.00911049	1
4011	4022106	NM_018388 // MBNL3 // muscleblind-like splicing regulator 3 // Xq26.2 // 55796 /// NM_1	MBNL3	NM_018388	0.0350358	0.0350358	0.467676	-2.13823	SRSF3si2 DOXY down vs SRSF3si2 NO DOXY	27.0511	1.20214	0.0888789	1
5081	2460325	ENST00000470540 // C1orf198 // chromosome 1 open reading frame 198 // 1q42.2 // 84886 /	C1orf198	ENST00000470540	0.029286	0.029286	0.468621	-2.13392	SRSF3si2 DOXY down vs SRSF3si2 NO DOXY	32.6535	1.19575	0.073239	1
13186	2639874	NR_033437 // UMPS // uridine monophosphate synthetase // 3q13 // 7372 /// NM_000373 //	UMPS	NR_033437	0.0432542	0.0432542	0.468831	-2.13296	SRSF3si2 DOXY down vs SRSF3si2 NO DOXY	21.6302	1.19434	0.110433	1
17952	3855633	NM_001001524 // TM6SF2 // transmembrane 6 superfamily member 2 // 19p13.3-p12 // 53345	TM6SF2	NM_001001524	0.00279732	0.00279732	0.469573	-2.1296	SRSF3si2 DOXY down vs SRSF3si2 NO DOXY	355.986	1.18936	0.00668209	1
16195	2900074	ENST00000449538 // HIST1H2BN // histone cluster 1, H2bn // 6p22.1 // 8341 /// NM_003520	HIST1H2BN	ENST00000449538	0.0133124	0.0133124	0.469638	-2.1293	SRSF3si2 DOXY down vs SRSF3si2 NO DOXY	73.6215	1.18893	0.0322984	1
9993	2685776	NM_001042533 // MINA // MYC induced nuclear antigen // 3q11.2 // 84864 /// NM_032778 //	MINA	NM_001042533	0.0375348	0.0375348	0.469683	-2.12909	SRSF3si2 DOXY down vs SRSF3si2 NO DOXY	25.1515	1.18862	0.094517	1
6942	3426215	NM_014050 // MRPL42 // mitochondrial ribosomal protein L42 // 12q22 // 28977 /// NM_172	MRPL42	NM_014050	0.0104157	0.0104157	0.471634	-2.12029	SRSF3si2 DOXY down vs SRSF3si2 NO DOXY	94.5112	1.17562	0.0248779	1
5499	2349848	NM_018137 // PRMT6 // protein arginine methyltransferase 6 // 1p13.3 // 55170 /// ENST0	PRMT6	NM_018137	0.0303923	0.0303923	0.472205	-2.11772	SRSF3si2 DOXY down vs SRSF3si2 NO DOXY	31.4108	1.17184	0.0746137	1
7393	2327677	ENST00000373798 // EPB41 // erythrocyte membrane protein band 4.1 (elliptocytosis 1, RH	EPB41	ENST00000373798	0.0216688	0.0216688	0.472696	-2.11552	SRSF3si2 DOXY down vs SRSF3si2 NO DOXY	44.6548	1.16859	0.052339	1
2587	2931090	NM_030949 // PPP1R14C // protein phosphatase 1, regulatory (inhibitor) subunit 14C // 6	PPP1R14C	NM_030949	0.0220413	0.0220413	0.475166	-2.10453	SRSF3si2 DOXY down vs SRSF3si2 NO DOXY	43.875	1.15239	0.0525307	1
2521	3249738	NM_012207 // HNRNPH3 // heterogeneous nuclear ribonucleoprotein H3 (2H9) // 10q22 // 31	HNRNPH3	NM_012207	0.0400258	0.0400258	0.475446	-2.10329	SRSF3si2 DOXY down vs SRSF3si2 NO DOXY	23.4941	1.15057	0.0979453	1
17198	3829300	NR_026887 // LOC80054 // uncharacterized LOC80054 // 19q13.11 // 80054	LOC80054	NR_026887	0.0388566	0.0388566	0.476372	-2.0992	SRSF3si2 DOXY down vs SRSF3si2 NO DOXY	24.2456	1.14456	0.0944137	1
18330	3806211	NM_024430 // PSTPIP2 // proline-serine-threonine phosphatase interacting protein 2 // 1	PSTPIP2	NM_024430	0.00117695	0.00117695	0.476748	-2.09754	SRSF3si2 DOXY down vs SRSF3si2 NO DOXY	848.157	1.14212	0.00269318	1
12452	2638962	ENST00000296161 // DTX3L // deltex 3-like (Drosophila) // 3q21.1 // 151636 /// NM_13828	DTX3L	ENST00000296161	0.00447319	0.00447319	0.477474	-2.09435	SRSF3si2 DOXY down vs SRSF3si2 NO DOXY	222.055	1.13743	0.0102446	1
12119	2808438	NM_012343 // NNT // nicotinamide nucleotide transhydrogenase // 5p12 // 23530 /// NM_18	NNT	NM_012343	0.023601	0.023601	0.47821	-2.09113	SRSF3si2 DOXY down vs SRSF3si2 NO DOXY	40.8771	1.1327	0.0554199	1
4271	2907730	NM_003131 // SRF // serum response factor (c-fos serum response element-binding transcr	SRF	NM_003131	0.0227952	0.0227952	0.478589	-2.08947	SRSF3si2 DOXY down vs SRSF3si2 NO DOXY	42.3746	1.13027	0.0533465	1
4297	2628081	NM_173471 // SLC25A26 // solute carrier family 25 (S-adenosylmethionine carrier), membe	SLC25A26	NM_173471	0.0429444	0.0429444	0.478961	-2.08785	SRSF3si2 DOXY down vs SRSF3si2 NO DOXY	21.7969	1.12789	0.103491	1
9463	3590086	NM_002875 // RAD51 // RAD51 homolog (S. cerevisiae) // 15q15.1 // 5888 /// NM_133487 //	RAD51	NM_002875	0.00595474	0.00595474	0.478968	-2.08782	SRSF3si2 DOXY down vs SRSF3si2 NO DOXY	166.435	1.12784	0.013553	1
8298	3427876	ENST00000551964 // APAF1 // apoptotic peptidase activating factor 1 // 12q23 // 317 ///	APAF1	ENST00000551964	0.0128875	0.0128875	0.479291	-2.08641	SRSF3si2 DOXY down vs SRSF3si2 NO DOXY	76.0978	1.12577	0.0295876	1
7431	2792800	NM_017631 // DDX60 // DEAD (Asp-Glu-Ala-Asp) box polypeptide 60 // 4q32.3 // 55601 ///	DDX60	NM_017631	0.00522812	0.00522812	0.479343	-2.08619	SRSF3si2 DOXY down vs SRSF3si2 NO DOXY	189.775	1.12545	0.0118609	1
10330	3699786	---		---	0.0215143	0.0215143	0.479474	-2.08562	SRSF3si2 DOXY down vs SRSF3si2 NO DOXY	44.9863	1.12461	0.0499978	1
15581	3218113	ENST00000374851 // TMEM246 // transmembrane protein 246 // 9q31.1 // 84302 /// ENST0000	TMEM246	ENST00000374851	0.0397973	0.0397973	0.480409	-2.08156	SRSF3si2 DOXY down vs SRSF3si2 NO DOXY	23.6375	1.11865	0.0946509	1
13020	3409127	NM_020183 // ARNTL2 // aryl hydrocarbon receptor nuclear translocator-like 2 // 12p12.2	ARNTL2	NM_020183	0.0418024	0.0418024	0.480462	-2.08133	SRSF3si2 DOXY down vs SRSF3si2 NO DOXY	22.4327	1.11832	0.099704	1
8871	3148796	ENST00000239690 // NUDCD1 // NudC domain containing 1 // 8q23 // 84955 /// NM_001128211	NUDCD1	ENST00000239690	0.0196177	0.0196177	0.48061	-2.08069	SRSF3si2 DOXY down vs SRSF3si2 NO DOXY	49.4793	1.11738	0.0451654	1
8693	3818076	NM_015414 // RPL36 // ribosomal protein L36 // 19p13.3 // 25873 /// ENST00000394580 //	RPL36	NM_015414	0.00815021	0.00815021	0.482055	-2.07445	SRSF3si2 DOXY down vs SRSF3si2 NO DOXY	121.198	1.10824	0.0182881	1
13121	3239380	NM_024838 // THNSL1 // threonine synthase-like 1 (S. cerevisiae) // 10p12.1 // 79896 //	THNSL1	NM_024838	0.0360565	0.0360565	0.482625	-2.072	SRSF3si2 DOXY down vs SRSF3si2 NO DOXY	26.2434	1.10465	0.0841852	1
4914	3727962	NM_003647 // DGKE // diacylglycerol kinase, epsilon 64kDa // 17q22 // 8526 /// ENST0000	DGKE	NM_003647	0.00372432	0.00372432	0.483771	-2.0671	SRSF3si2 DOXY down vs SRSF3si2 NO DOXY	267.006	1.09748	0.00822061	1
5723	3144973	NM_012415 // RAD54B // RAD54 homolog B (S. cerevisiae) // 8q22.1 // 25788 /// ENST00000	RAD54B	NM_012415	0.0490368	0.0490368	0.484709	-2.06309	SRSF3si2 DOXY down vs SRSF3si2 NO DOXY	18.9054	1.09163	0.115483	1
10320	2806091	NM_001145525 // RAI14 // retinoic acid induced 14 // 5p13.3-p13.2 // 26064 /// ENST0000	RAI14	NM_001145525	0.00800988	0.00800988	0.485277	-2.06068	SRSF3si2 DOXY down vs SRSF3si2 NO DOXY	123.348	1.0881	0.0176428	1
2996	3421177	ENST00000229179 // NUP107 // nucleoporin 107kDa // 12q15 // 57122 /// NM_020401 // NUP1	NUP107	ENST00000229179	0.0282156	0.0282156	0.485694	-2.05891	SRSF3si2 DOXY down vs SRSF3si2 NO DOXY	33.9485	1.08551	0.0639506	1
15286	3572782	NM_015305 // ANGEL1 // angel homolog 1 (Drosophila) // 14q24.3 // 23357 /// ENST0000025	ANGEL1	NM_015305	0.0378815	0.0378815	0.486174	-2.05688	SRSF3si2 DOXY down vs SRSF3si2 NO DOXY	24.9077	1.08255	0.0869245	1
2504	3445123	NR_002774 // HTR7P1 // 5-hydroxytryptamine (serotonin) receptor 7 pseudogene 1 // 12p13	HTR7P1	NR_002774	0.00365507	0.00365507	0.486378	-2.05601	SRSF3si2 DOXY down vs SRSF3si2 NO DOXY	272.093	1.08129	0.00794793	1
9816	3564872	NM_198066 // GNPNAT1 // glucosamine-phosphate N-acetyltransferase 1 // 14q22.1 // 64841	GNPNAT1	NM_198066	0.0013946	0.0013946	0.487489	-2.05133	SRSF3si2 DOXY down vs SRSF3si2 NO DOXY	715.552	1.07446	0.00300315	1
3784	3751830	NM_000386 // BLMH // bleomycin hydrolase // 17q11.2 // 642 /// ENST00000261714 // BLMH	BLMH	NM_000386	0.00232057	0.00232057	0.487681	-2.05052	SRSF3si2 DOXY down vs SRSF3si2 NO DOXY	429.429	1.07328	0.00499862	1
13898	3181302	NM_002486 // NCBP1 // nuclear cap binding protein subunit 1, 80kDa // 9q34.1 // 4686 //	NCBP1	NM_002486	0.00702319	0.00702319	0.487969	-2.04931	SRSF3si2 DOXY down vs SRSF3si2 NO DOXY	140.887	1.07151	0.0152109	1
5419	2654967	NM_032047 // B3GNT5 // UDP-GlcNAc:betaGal beta-1,3-N-acetylglucosaminyltransferase 5 //	B3GNT5	NM_032047	0.0288996	0.0288996	0.489989	-2.04086	SRSF3si2 DOXY down vs SRSF3si2 NO DOXY	33.1098	1.05921	0.0639817	1
5310	3204496	NM_032634 // PIGO // phosphatidylinositol glycan anchor biosynthesis, class O // 9p13.3	PIGO	NM_032634	0.0303401	0.0303401	0.490276	-2.03967	SRSF3si2 DOXY down vs SRSF3si2 NO DOXY	31.4674	1.05747	0.0672108	1
3336	2871896	ENST00000250535 // CDO1 // cysteine dioxygenase, type I // 5q23.2 // 1036 /// NM_001801	CDO1	ENST00000250535	0.00332281	0.00332281	0.490504	-2.03872	SRSF3si2 DOXY down vs SRSF3si2 NO DOXY	299.451	1.05609	0.00705355	1
2848	3994915	NM_005342 // HMGB3 // high mobility group box 3 // Xq28 // 3149 /// ENST00000325307 //	HMGB3	NM_005342	0.023461	0.023461	0.490517	-2.03867	SRSF3si2 DOXY down vs SRSF3si2 NO DOXY	41.1299	1.05601	0.0513502	1
2090	2699726	NM_021105 // PLSCR1 // phospholipid scramblase 1 // 3q23 // 5359 /// ENST00000342435 //	PLSCR1	NM_021105	0.00987211	0.00987211	0.491199	-2.03583	SRSF3si2 DOXY down vs SRSF3si2 NO DOXY	99.7979	1.0519	0.0210805	1
3210	3860924	ENST00000328550 // ZNF571 // zinc finger protein 571 // 19q13.12 // 51276 /// NM_016536	ZNF571	ENST00000328550	0.0140615	0.0140615	0.491431	-2.03487	SRSF3si2 DOXY down vs SRSF3si2 NO DOXY	69.6199	1.0505	0.0301782	1
10191	3625271	NM_004580 // RAB27A // RAB27A, member RAS oncogene family // 15q15-q21.1 // 5873 /// NM	RAB27A	NM_004580	0.0292187	0.0292187	0.491513	-2.03454	SRSF3si2 DOXY down vs SRSF3si2 NO DOXY	32.7321	1.05001	0.0641578	1
10061	2991150	ENST00000262067 // TSPAN13 // tetraspanin 13 // 7p21.1 // 27075 /// NM_014399 // TSPAN1	TSPAN13	ENST00000262067	0.031235	0.031235	0.4918	-2.03334	SRSF3si2 DOXY down vs SRSF3si2 NO DOXY	30.5233	1.04828	0.0686871	1
11453	3956589	NM_005080 // XBP1 // X-box binding protein 1 // 22q12.1|22q12 // 7494 /// NM_001079539	XBP1	NM_005080	0.0263569	0.0263569	0.492271	-2.0314	SRSF3si2 DOXY down vs SRSF3si2 NO DOXY	36.4474	1.04546	0.0573679	1
13226	3739108	ENST00000269373 // FN3KRP // fructosamine 3 kinase related protein // 17q25.3 // 79672	FN3KRP	ENST00000269373	0.0305159	0.0305159	0.492312	-2.03123	SRSF3si2 DOXY down vs SRSF3si2 NO DOXY	31.2775	1.04521	0.0668346	1
13615	3680524	ENST00000396516 // ZC3H7A // zinc finger CCCH-type containing 7A // 16p13-p12 // 29066	ZC3H7A	ENST00000396516	0.000573782	0.000573782	0.492496	-2.03047	SRSF3si2 DOXY down vs SRSF3si2 NO DOXY	1741.32	1.04411	0.00119921	1
7368	2523045	NM_003507 // FZD7 // frizzled family receptor 7 // 2q33 // 8324 /// ENST00000286201 //	FZD7	NM_003507	0.00122866	0.00122866	0.493691	-2.02556	SRSF3si2 DOXY down vs SRSF3si2 NO DOXY	812.398	1.03698	0.00255288	1
18162	3416353	NM_022658 // HOXC8 // homeobox C8 // 12q13.3 // 3224 /// ENST00000040584 // HOXC8 // ho	HOXC8	NM_022658	0.019488	0.019488	0.49536	-2.01873	SRSF3si2 DOXY down vs SRSF3si2 NO DOXY	49.8185	1.02708	0.0412329	1
1451	2404819	NM_080391 // PTP4A2 // protein tyrosine phosphatase type IVA, member 2 // 1p35 // 8073	PTP4A2	NM_080391	0.0231501	0.0231501	0.495815	-2.01688	SRSF3si2 DOXY down vs SRSF3si2 NO DOXY	41.7022	1.0244	0.0491292	1
2756	3884922	ENST00000252011 // DHX35 // DEAH (Asp-Glu-Ala-His) box polypeptide 35 // 20q11.22-q12 /	DHX35	ENST00000252011	0.0184693	0.0184693	0.496298	-2.01492	SRSF3si2 DOXY down vs SRSF3si2 NO DOXY	52.6485	1.02155	0.0388066	1
7675	3842315	NM_016202 // ZNF580 // zinc finger protein 580 // 19q13.42 // 51157 /// ENST00000543039	ZNF580	NM_016202	0.0113132	0.0113132	0.497607	-2.00962	SRSF3si2 DOXY down vs SRSF3si2 NO DOXY	86.8953	1.01389	0.0233358	1
7811	3427352	NM_152905 // NEDD1 // neural precursor cell expressed, developmentally down-regulated 1	NEDD1	NM_152905	0.0459754	0.0459754	0.49777	-2.00896	SRSF3si2 DOXY down vs SRSF3si2 NO DOXY	20.2625	1.01294	0.0999818	1
16164	3878220	---		---	0.0328934	0.0328934	0.49798	-2.00811	SRSF3si2 DOXY down vs SRSF3si2 NO DOXY	28.9096	1.01171	0.0699915	1
5506	4024092	ENST00000520602 // MCF2 // MCF.2 cell line derived transforming sequence // Xq27 // 416	MCF2	ENST00000520602	0.0201201	0.0201201	0.498091	-2.00767	SRSF3si2 DOXY down vs SRSF3si2 NO DOXY	48.2066	1.01107	0.0419474	1
6067	3449591	BC046190 // OVOS2 // ovostatin 2 // 12p11.21 // 144203 /// BX647938 // OVOS // ovostati	OVOS2	BC046190	0.0134841	0.0134841	0.49939	-2.00244	SRSF3si2 DOXY down vs SRSF3si2 NO DOXY	72.6647	1.00352	0.0276206	1
9930	2525852	NM_199229 // RPE // ribulose-5-phosphate-3-epimerase // 2q32-q33.3 // 6120 /// NM_00691	RPE	NM_199229	0.0385249	0.0385249	0.499787	-2.00085	SRSF3si2 DOXY down vs SRSF3si2 NO DOXY	24.467	1.00123	0.0818432	1
16242	2619344	ENST00000232978 // NKTR // natural killer-tumor recognition sequence // 3p23-p21 // 482	NKTR	ENST00000232978	0.0277268	0.0277268	2.00073	2.00073	SRSF3si2 DOXY up vs SRSF3si2 NO DOXY	34.5733	1.00105	0.0579089	1
17274	4014759	NM_004538 // NAP1L3 // nucleosome assembly protein 1-like 3 // Xq21.3-q22 // 4675 /// E	NAP1L3	NM_004538	0.0221125	0.0221125	2.00089	2.00089	SRSF3si2 DOXY up vs SRSF3si2 NO DOXY	43.729	1.00128	0.0457948	1
1673	2319661	NM_015074 // KIF1B // kinesin family member 1B // 1p36.2 // 23095 /// ENST00000263934 /	KIF1B	NM_015074	0.0128628	0.0128628	2.0009	2.0009	SRSF3si2 DOXY up vs SRSF3si2 NO DOXY	76.247	1.0013	0.0262647	1
17174	3744800	ENST00000574775 // STX8 // syntaxin 8 // 17p12 // 9482 /// BC020924 // STX8 // syntaxin	STX8	ENST00000574775	0.048895	0.048895	2.00194	2.00194	SRSF3si2 DOXY up vs SRSF3si2 NO DOXY	18.9645	1.0028	0.105756	1
12959	3264621	NM_001198525 // TCF7L2 // transcription factor 7-like 2 (T-cell specific, HMG-box) // 1	TCF7L2	NM_001198525	0.0185429	0.0185429	2.00573	2.00573	SRSF3si2 DOXY up vs SRSF3si2 NO DOXY	52.4337	1.00827	0.0384587	1
5093	3947986	NM_015380 // SAMM50 // sorting and assembly machinery component 50 homolog (S. cerevisi	SAMM50	NM_015380	0.00840579	0.00840579	2.00678	2.00678	SRSF3si2 DOXY up vs SRSF3si2 NO DOXY	117.468	1.00979	0.0171927	1
2343	3005332	NR_024548 // CRCP // CGRP receptor component // 7q11.21 // 27297 /// ENST00000395326 //	CRCP	NR_024548	0.0136689	0.0136689	2.00694	2.00694	SRSF3si2 DOXY up vs SRSF3si2 NO DOXY	71.6622	1.01002	0.0281882	1
8813	3403981	NM_004426 // PHC1 // polyhomeotic homolog 1 (Drosophila) // 12p13 // 1911 /// ENST00000	PHC1	NM_004426	0.0282017	0.0282017	2.00753	2.00753	SRSF3si2 DOXY up vs SRSF3si2 NO DOXY	33.966	1.01088	0.059523	1
17712	3989721	NM_001042750 // STAG2 // stromal antigen 2 // Xq25 // 10735 /// NM_001042749 // STAG2 /	STAG2	NM_001042750	0.00552016	0.00552016	2.00916	2.00916	SRSF3si2 DOXY up vs SRSF3si2 NO DOXY	179.655	1.01322	0.0112796	1
10855	2662356	NM_133480 // TADA3 // transcriptional adaptor 3 // 3p25.3 // 10474 /// ENST00000343450	TADA3	NM_133480	0.00752961	0.00752961	2.01068	2.01068	SRSF3si2 DOXY up vs SRSF3si2 NO DOXY	131.311	1.01543	0.015466	1
7578	3866605	NM_003827 // NAPA // N-ethylmaleimide-sensitive factor attachment protein, alpha // 19q	NAPA	NM_003827	0.0202822	0.0202822	2.01501	2.01501	SRSF3si2 DOXY up vs SRSF3si2 NO DOXY	47.8094	1.02169	0.04274	1
13176	3764471	NM_004687 // MTMR4 // myotubularin related protein 4 // 17q22-q23 // 9110 /// ENST00000	MTMR4	NM_004687	0.00675594	0.00675594	2.01505	2.01505	SRSF3si2 DOXY up vs SRSF3si2 NO DOXY	146.52	1.02175	0.0139469	1
8731	3758157	NM_003766 // BECN1 // beclin 1, autophagy related // 17q21 // 8678 /// ENST00000361523	BECN1	NM_003766	0.00755139	0.00755139	2.01512	2.01512	SRSF3si2 DOXY up vs SRSF3si2 NO DOXY	130.928	1.02185	0.0156093	1
6777	2656569	ENST00000439351 // DNAJB11 // DnaJ (Hsp40) homolog, subfamily B, member 11 // 3q27.3 //	DNAJB11	ENST00000439351	0.00180671	0.00180671	2.01556	2.01556	SRSF3si2 DOXY up vs SRSF3si2 NO DOXY	551.993	1.02248	0.0037047	1
8492	2440018	NR_028103 // DCAF8 // DDB1 and CUL4 associated factor 8 // 1q22-q23 // 50717 /// ENST00	DCAF8	NR_028103	0.0094916	0.0094916	2.01716	2.01716	SRSF3si2 DOXY up vs SRSF3si2 NO DOXY	103.859	1.0248	0.0197345	1
5792	3729123	NM_024612 // DHX40 // DEAH (Asp-Glu-Ala-His) box polypeptide 40 // 17q23.1 // 79665 ///	DHX40	NM_024612	0.00509339	0.00509339	2.02006	2.02006	SRSF3si2 DOXY up vs SRSF3si2 NO DOXY	194.834	1.029	0.0105628	1
14302	3595846	NM_001040450 // FAM63B // family with sequence similarity 63, member B // 15q21.3 // 54	FAM63B	NM_001040450	0.0291962	0.0291962	2.02317	2.02317	SRSF3si2 DOXY up vs SRSF3si2 NO DOXY	32.7584	1.03352	0.0630993	1
6102	2960955	ENST00000355773 // SLC17A5 // solute carrier family 17 (anion/sugar transporter), membe	SLC17A5	ENST00000355773	0.00323155	0.00323155	2.02614	2.02614	SRSF3si2 DOXY up vs SRSF3si2 NO DOXY	307.95	1.03782	0.00674019	1
10746	3091848	ENST00000397358 // HMBOX1 // homeobox containing 1 // 8p21.1 // 79618 /// NM_024567 //	HMBOX1	ENST00000397358	0.0281652	0.0281652	2.02637	2.02637	SRSF3si2 DOXY up vs SRSF3si2 NO DOXY	34.0119	1.03815	0.061046	1
12093	3713195	NM_144775 // SMCR8 // Smith-Magenis syndrome chromosome region, candidate 8 // 17p11.2	SMCR8	NM_144775	0.0277484	0.0277484	2.02985	2.02985	SRSF3si2 DOXY up vs SRSF3si2 NO DOXY	34.5451	1.0432	0.0603962	1
3156	2786322	NM_014331 // SLC7A11 // solute carrier family 7 (anionic amino acid transporter light c	SLC7A11	NM_014331	0.00509899	0.00509899	2.03357	2.03357	SRSF3si2 DOXY up vs SRSF3si2 NO DOXY	194.619	1.04861	0.010776	1
3803	3202421	ENST00000379997 // C9orf72 // chromosome 9 open reading frame 72 // 9p21.2 // 203228 //	C9orf72	ENST00000379997	0.0445507	0.0445507	2.03596	2.03596	SRSF3si2 DOXY up vs SRSF3si2 NO DOXY	20.9578	1.05208	0.1004	1
15625	2448710	NM_199051 // FAM5C // family with sequence similarity 5, member C // 1q31.1 // 339479 /	FAM5C	NM_199051	0.0198121	0.0198121	2.03634	2.03634	SRSF3si2 DOXY up vs SRSF3si2 NO DOXY	48.9791	1.05263	0.042983	1
1706	3308864	NM_014904 // RAB11FIP2 // RAB11 family interacting protein 2 (class I) // 10q26.11 // 2	RAB11FIP2	NM_014904	0.0100039	0.0100039	2.03791	2.03791	SRSF3si2 DOXY up vs SRSF3si2 NO DOXY	98.4633	1.05491	0.0214275	1
8430	3258260	NM_019053 // EXOC6 // exocyst complex component 6 // 10q23.33 // 54536 /// NM_001013848	EXOC6	NM_019053	0.0239031	0.0239031	2.03885	2.03885	SRSF3si2 DOXY up vs SRSF3si2 NO DOXY	40.3416	1.05628	0.0523668	1
14322	3655826	NM_016151 // TAOK2 // TAO kinase 2 // 16p11.2 // 9344 /// ENST00000308893 // TAOK2 // T	TAOK2	NM_016151	0.00605067	0.00605067	2.0394	2.0394	SRSF3si2 DOXY up vs SRSF3si2 NO DOXY	163.772	1.05708	0.0129092	1
17530	3380996	ENST00000535234 // ANAPC15 // anaphase promoting complex subunit 15 // 11q13.4 // 25906	ANAPC15	ENST00000535234	0.0127608	0.0127608	2.04166	2.04166	SRSF3si2 DOXY up vs SRSF3si2 NO DOXY	76.868	1.06037	0.0275895	1
16567	2755053	NM_207352 // CYP4V2 // cytochrome P450, family 4, subfamily V, polypeptide 2 // 4q35.2	CYP4V2	NM_207352	0.0495011	0.0495011	2.04192	2.04192	SRSF3si2 DOXY up vs SRSF3si2 NO DOXY	18.7143	1.06075	0.113362	1
14831	2777333	NM_152542 // PPM1K // protein phosphatase, Mg2+/Mn2+ dependent, 1K // 4q22.1 // 152926	PPM1K	NM_152542	0.0148769	0.0148769	2.04226	2.04226	SRSF3si2 DOXY up vs SRSF3si2 NO DOXY	65.7219	1.06125	0.0322952	1
4840	3228373	NM_000368 // TSC1 // tuberous sclerosis 1 // 9q34 // 7248 /// NM_001162426 // TSC1 // t	TSC1	NM_000368	0.0203504	0.0203504	2.0425	2.0425	SRSF3si2 DOXY up vs SRSF3si2 NO DOXY	47.6442	1.06159	0.0445632	1
15797	3743393	NM_001365 // DLG4 // discs, large homolog 4 (Drosophila) // 17p13.1 // 1742 /// ENST000	DLG4	NM_001365	0.0286741	0.0286741	2.04292	2.04292	SRSF3si2 DOXY up vs SRSF3si2 NO DOXY	33.3819	1.06221	0.0636398	1
5172	2374956	NM_006335 // TIMM17A // translocase of inner mitochondrial membrane 17 homolog A (yeast	TIMM17A	NM_006335	0.0121091	0.0121091	2.04503	2.04503	SRSF3si2 DOXY up vs SRSF3si2 NO DOXY	81.0858	1.06528	0.0262754	1
4636	2654069	ENST00000259037 // NDUFB5 // NADH dehydrogenase (ubiquinone) 1 beta subcomplex, 5, 16kD	NDUFB5	ENST00000259037	0.0268255	0.0268255	2.04553	2.04553	SRSF3si2 DOXY up vs SRSF3si2 NO DOXY	35.7848	1.066	0.0595786	1
10360	2881521	NM_018047 // RBM22 // RNA binding motif protein 22 // 5q33.1 // 55696 /// ENST000001998	RBM22	NM_018047	0.0452156	0.0452156	2.04596	2.04596	SRSF3si2 DOXY up vs SRSF3si2 NO DOXY	20.6278	1.06662	0.103416	1
6930	3695867	NM_020850 // RANBP10 // RAN binding protein 10 // 16q22.1 // 57610 /// ENST00000317506	RANBP10	NM_020850	0.00872936	0.00872936	2.04664	2.04664	SRSF3si2 DOXY up vs SRSF3si2 NO DOXY	113.058	1.06763	0.0188863	1
12304	4007734	NM_006521 // TFE3 // transcription factor binding to IGHM enhancer 3 // Xp11.22 // 7030	TFE3	NM_006521	0.0295457	0.0295457	2.04831	2.04831	SRSF3si2 DOXY up vs SRSF3si2 NO DOXY	32.3534	1.07006	0.066148	1
2094	2675304	NM_007024 // TMEM115 // transmembrane protein 115 // 3p21.3 // 11070 /// ENST0000026602	TMEM115	NM_007024	0.0179962	0.0179962	2.04882	2.04882	SRSF3si2 DOXY up vs SRSF3si2 NO DOXY	54.0717	1.07079	0.0396063	1
2208	3580179	NM_005348 // HSP90AA1 // heat shock protein 90kDa alpha (cytosolic), class A member 1 /	HSP90AA1	NM_005348	0.0282491	0.0282491	2.0558	2.0558	SRSF3si2 DOXY up vs SRSF3si2 NO DOXY	33.9065	1.08098	0.0637622	1
1959	2845043	NM_033549 // TRIM41 // tripartite motif containing 41 // 5q35.3 // 90933 /// ENST000003	TRIM41	NM_033549	0.000185756	0.000185756	2.05819	2.05819	SRSF3si2 DOXY up vs SRSF3si2 NO DOXY	5381.92	1.08446	0.000403002	1
3894	2712858	ENST00000296328 // UBXN7 // UBX domain protein 7 // 3q29 // 26043 /// ENST00000296328 /	UBXN7	ENST00000296328	0.00607586	0.00607586	2.0586	2.0586	SRSF3si2 DOXY up vs SRSF3si2 NO DOXY	163.087	1.08506	0.0133064	1
8554	4027749	NM_171998 // RAB39B // RAB39B, member RAS oncogene family // Xq28 // 116442 /// ENST000	RAB39B	NM_171998	0.0374522	0.0374522	2.05882	2.05882	SRSF3si2 DOXY up vs SRSF3si2 NO DOXY	25.2102	1.08538	0.0861062	1
9020	2989112	ENST00000396706 // ZDHHC4 // zinc finger, DHHC-type containing 4 // 7p22.1 // 55146 ///	ZDHHC4	ENST00000396706	0.000297786	0.000297786	2.06072	2.06072	SRSF3si2 DOXY up vs SRSF3si2 NO DOXY	3356.62	1.08816	0.000648367	1
6484	2326496	NM_205861 // DHDDS // dehydrodolichyl diphosphate synthase // 1p36.11 // 79947 /// NM_0	DHDDS	NM_205861	0.0395493	0.0395493	2.06292	2.06292	SRSF3si2 DOXY up vs SRSF3si2 NO DOXY	23.795	1.09137	0.0917309	1
14140	3571248	NM_021260 // ZFYVE1 // zinc finger, FYVE domain containing 1 // 14q24.2 // 53349 /// EN	ZFYVE1	NM_021260	0.0358111	0.0358111	2.06316	2.06316	SRSF3si2 DOXY up vs SRSF3si2 NO DOXY	26.4334	1.09172	0.0826017	1
7733	2523478	NM_001114132 // NBEAL1 // neurobeachin-like 1 // 2q33.2 // 65065 /// ENST00000449802 //	NBEAL1	NM_001114132	0.0348311	0.0348311	2.0636	2.0636	SRSF3si2 DOXY up vs SRSF3si2 NO DOXY	27.2189	1.09237	0.0802656	1
8662	3757990	NM_178126 // FAM134C // family with sequence similarity 134, member C // 17q21.2 // 162	FAM134C	NM_178126	0.0128319	0.0128319	2.06372	2.06372	SRSF3si2 DOXY up vs SRSF3si2 NO DOXY	76.4338	1.09255	0.0285881	1
3788	3836317	NM_003370 // VASP // vasodilator-stimulated phosphoprotein // 19q13.32 // 7408 /// ENST	VASP	NM_003370	0.0114792	0.0114792	2.06423	2.06423	SRSF3si2 DOXY up vs SRSF3si2 NO DOXY	85.617	1.09329	0.0255391	1
9203	4003954	NM_152787 // TAB3 // TGF-beta activated kinase 1/MAP3K7 binding protein 3 // Xp21.2 //	TAB3	NM_152787	0.00454472	0.00454472	2.06758	2.06758	SRSF3si2 DOXY up vs SRSF3si2 NO DOXY	218.537	1.09818	0.0100503	1
10361	2636272	ENST00000485330 // GTPBP8 // GTP-binding protein 8 (putative) // 3q13.2 // 29083 /// EN	GTPBP8	ENST00000485330	0.0163376	0.0163376	2.07349	2.07349	SRSF3si2 DOXY up vs SRSF3si2 NO DOXY	59.7126	1.10683	0.0370719	1
14818	3986291	NM_017752 // TBC1D8B // TBC1 domain family, member 8B (with GRAM domain) // Xq22.3 // 5	TBC1D8B	NM_017752	0.0450586	0.0450586	2.07812	2.07812	SRSF3si2 DOXY up vs SRSF3si2 NO DOXY	20.7049	1.11362	0.10757	1
17734	2841699	ENST00000265085 // CPEB4 // cytoplasmic polyadenylation element binding protein 4 // 5q	CPEB4	ENST00000265085	0.0294822	0.0294822	2.08086	2.08086	SRSF3si2 DOXY up vs SRSF3si2 NO DOXY	32.4262	1.11763	0.0689338	1
15335	3937092	ENST00000403710 // COMT // catechol-O-methyltransferase // 22q11.21 // 1312 /// NM_0007	COMT	ENST00000403710	0.0200547	0.0200547	2.08517	2.08517	SRSF3si2 DOXY up vs SRSF3si2 NO DOXY	48.3688	1.12395	0.0464742	1
2555	3580498	NM_006035 // CDC42BPB // CDC42 binding protein kinase beta (DMPK-like) // 14q32.3 // 95	CDC42BPB	NM_006035	0.0169095	0.0169095	2.08867	2.08867	SRSF3si2 DOXY up vs SRSF3si2 NO DOXY	57.6426	1.12909	0.0391754	1
6504	3620880	NM_174916 // UBR1 // ubiquitin protein ligase E3 component n-recognin 1 // 15q13 // 197	UBR1	NM_174916	0.0267657	0.0267657	2.09299	2.09299	SRSF3si2 DOXY up vs SRSF3si2 NO DOXY	35.8681	1.13543	0.0633114	1
321	2367892	ENST00000490000 // ZBTB37 // zinc finger and BTB domain containing 37 // 1q25.1 // 8461	ZBTB37	ENST00000490000	0.0207922	0.0207922	2.09446	2.09446	SRSF3si2 DOXY up vs SRSF3si2 NO DOXY	46.6002	1.13759	0.0488235	1
5550	3448975	NM_016570 // ERGIC2 // ERGIC and golgi 2 // 12p11.22 // 51290 /// ENST00000360150 // ER	ERGIC2	NM_016570	0.00814533	0.00814533	2.09602	2.09602	SRSF3si2 DOXY up vs SRSF3si2 NO DOXY	121.272	1.13989	0.0187989	1
2813	3555340	NM_007110 // TEP1 // telomerase-associated protein 1 // 14q11.2 // 7011 /// ENST0000026	TEP1	NM_007110	0.0171326	0.0171326	2.09661	2.09661	SRSF3si2 DOXY up vs SRSF3si2 NO DOXY	56.8724	1.14074	0.0401158	1
10720	3455973	NM_032840 // SPRYD3 // SPRY domain containing 3 // 12q13.13 // 84926 /// ENST0000030146	SPRYD3	NM_032840	0.0191239	0.0191239	2.09753	2.09753	SRSF3si2 DOXY up vs SRSF3si2 NO DOXY	50.7954	1.1421	0.0449685	1
6227	3449760	NM_144973 // DENND5B // DENN/MADD domain containing 5B // 12p11.21 // 160518 /// ENST00	DENND5B	NM_144973	0.0190208	0.0190208	2.09857	2.09857	SRSF3si2 DOXY up vs SRSF3si2 NO DOXY	51.0788	1.14363	0.0447789	1
14738	3182409	NM_003452 // ZNF189 // zinc finger protein 189 // 9q22-q31 // 7743 /// NM_197977 // ZNF	ZNF189	NM_003452	0.0158363	0.0158363	2.10008	2.10008	SRSF3si2 DOXY up vs SRSF3si2 NO DOXY	61.6501	1.14585	0.0371728	1
15865	2948587	ENST00000421473 // TUBB // tubulin, beta class I // 6p21.33 // 203068 /// ENST000004197	TUBB	ENST00000421473	0.045903	0.045903	2.1005	2.1005	SRSF3si2 DOXY up vs SRSF3si2 NO DOXY	20.2968	1.14646	0.11297	1
5906	3729237	AF090926 // CLTC-IT1 // CLTC intronic transcript 1 (non-protein coding) // 17q23.2 // 1	CLTC-IT1	AF090926	0.00259975	0.00259975	2.10224	2.10224	SRSF3si2 DOXY up vs SRSF3si2 NO DOXY	383.153	1.14903	0.00599778	1
18046	2367086	ENST00000367749 // FMO4 // flavin containing monooxygenase 4 // 1q24.3 // 2329 /// NM_0	FMO4	ENST00000367749	0.0221952	0.0221952	2.11001	2.11001	SRSF3si2 DOXY up vs SRSF3si2 NO DOXY	43.5603	1.16047	0.053281	1
5804	2655476	NM_004068 // AP2M1 // adaptor-related protein complex 2, mu 1 subunit // 3q28 // 1173 /	AP2M1	NM_004068	0.0277416	0.0277416	2.11023	2.11023	SRSF3si2 DOXY up vs SRSF3si2 NO DOXY	34.554	1.16079	0.067187	1
9066	3209060	NM_001007471 // TRPM3 // transient receptor potential cation channel, subfamily M, memb	TRPM3	NM_001007471	0.0194644	0.0194644	2.1107	2.1107	SRSF3si2 DOXY up vs SRSF3si2 NO DOXY	49.8808	1.16149	0.0465706	1
11473	3822287	ENST00000221554 // CCDC130 // coiled-coil domain containing 130 // 19p13.2 // 81576 ///	CCDC130	ENST00000221554	0.00203486	0.00203486	2.11457	2.11457	SRSF3si2 DOXY up vs SRSF3si2 NO DOXY	489.935	1.16719	0.00476466	1
2895	3191273	BC110518 // GPR107 // G protein-coupled receptor 107 // 9q34.11 // 57720 /// ENST000004	GPR107	BC110518	0.0301033	0.0301033	2.11529	2.11529	SRSF3si2 DOXY up vs SRSF3si2 NO DOXY	31.7265	1.16825	0.0736448	1
695	3917155	NM_006447 // USP16 // ubiquitin specific peptidase 16 // 21q22.11 // 10600 /// NM_00103	USP16	NM_006447	0.00742708	0.00742708	2.11546	2.11546	SRSF3si2 DOXY up vs SRSF3si2 NO DOXY	133.144	1.1685	0.0175523	1
3277	2406766	NM_031280 // MRPS15 // mitochondrial ribosomal protein S15 // 1p34.3 // 64960 /// ENST0	MRPS15	NM_031280	0.0117451	0.0117451	2.11943	2.11943	SRSF3si2 DOXY up vs SRSF3si2 NO DOXY	83.6451	1.17435	0.0280794	1
2332	2979704	NM_017909 // RMND1 // required for meiotic nuclear division 1 homolog (S. cerevisiae) /	RMND1	NM_017909	0.00511979	0.00511979	2.12046	2.12046	SRSF3si2 DOXY up vs SRSF3si2 NO DOXY	193.822	1.17588	0.0121336	1
11140	3592023	ENST00000558401 // B2M // beta-2-microglobulin // 15q21-q22.2 // 567 /// NM_004048 // B	B2M	ENST00000558401	0.0225653	0.0225653	2.12653	2.12653	SRSF3si2 DOXY up vs SRSF3si2 NO DOXY	42.8215	1.18483	0.0553382	1
7574	3706736	NM_001014764 // EMC6 // ER membrane protein complex subunit 6 // 17p13.2 // 83460 /// E	EMC6	NM_001014764	0.014222	0.014222	2.13112	2.13112	SRSF3si2 DOXY up vs SRSF3si2 NO DOXY	68.8172	1.19162	0.0346316	1
3673	3226661	NM_006336 // ZER1 // zer-1 homolog (C. elegans) // 9q34.11 // 10444 /// ENST00000291900	ZER1	NM_006336	0.00876021	0.00876021	2.13158	2.13158	SRSF3si2 DOXY up vs SRSF3si2 NO DOXY	112.655	1.1923	0.0211673	1
8555	2988536	NM_015610 // WIPI2 // WD repeat domain, phosphoinositide interacting 2 // 7p22.1 // 261	WIPI2	NM_015610	0.0309959	0.0309959	2.1316	2.1316	SRSF3si2 DOXY up vs SRSF3si2 NO DOXY	30.7702	1.19233	0.0774993	1
6485	2656230	ENST00000296257 // SENP2 // SUMO1/sentrin/SMT3 specific peptidase 2 // 3q27.2 // 59343	SENP2	ENST00000296257	0.0142475	0.0142475	2.13268	2.13268	SRSF3si2 DOXY up vs SRSF3si2 NO DOXY	68.6913	1.19393	0.0347621	1
15068	3267314	NM_004281 // BAG3 // BCL2-associated athanogene 3 // 10q25.2-q26.2 // 9531 /// ENST0000	BAG3	NM_004281	0.0141123	0.0141123	2.13439	2.13439	SRSF3si2 DOXY up vs SRSF3si2 NO DOXY	69.364	1.19645	0.0344978	1
8792	3698256	NM_006885 // ZFHX3 // zinc finger homeobox 3 // 16q22.3 // 463 /// ENST00000268489 // Z	ZFHX3	NM_006885	0.0410043	0.0410043	2.13459	2.13459	SRSF3si2 DOXY up vs SRSF3si2 NO DOXY	22.8981	1.19675	0.104528	1
6675	2826295	ENST00000379516 // SNX2 // sorting nexin 2 // 5q23 // 6643 /// NM_003100 // SNX2 // sor	SNX2	ENST00000379516	0.0346476	0.0346476	2.13565	2.13565	SRSF3si2 DOXY up vs SRSF3si2 NO DOXY	27.3709	1.19831	0.0875612	1
3891	2542990	NM_022460 // HS1BP3 // HCLS1 binding protein 3 // 2p24.1 // 64342 /// ENST00000304031 /	HS1BP3	NM_022460	0.00104318	0.00104318	2.13569	2.13569	SRSF3si2 DOXY up vs SRSF3si2 NO DOXY	957.104	1.19837	0.00250415	1
12961	3544387	NM_014239 // EIF2B2 // eukaryotic translation initiation factor 2B, subunit 2 beta, 39k	EIF2B2	NM_014239	0.00990469	0.00990469	2.13783	2.13783	SRSF3si2 DOXY up vs SRSF3si2 NO DOXY	99.4647	1.20153	0.02416	1
12754	3594129	NM_002748 // MAPK6 // mitogen-activated protein kinase 6 // 15q21 // 5597 /// ENST00000	MAPK6	NM_002748	0.000798377	0.000798377	2.13912	2.13912	SRSF3si2 DOXY up vs SRSF3si2 NO DOXY	1251.04	1.20344	0.00192391	1
7603	2912889	ENST00000230053 // B3GAT2 // beta-1,3-glucuronyltransferase 2 (glucuronosyltransferase	B3GAT2	ENST00000230053	0.0261853	0.0261853	2.14175	2.14175	SRSF3si2 DOXY up vs SRSF3si2 NO DOXY	36.6961	1.20734	0.0658021	1
384	3502570	ENST00000332556 // LAMP1 // lysosomal-associated membrane protein 1 // 13q34 // 3916 //	LAMP1	ENST00000332556	0.0127892	0.0127892	2.14284	2.14284	SRSF3si2 DOXY up vs SRSF3si2 NO DOXY	76.6941	1.20896	0.0315267	1
9603	3590204	NM_020857 // VPS18 // vacuolar protein sorting 18 homolog (S. cerevisiae) // 15q14-q15	VPS18	NM_020857	0.0101156	0.0101156	2.1457	2.1457	SRSF3si2 DOXY up vs SRSF3si2 NO DOXY	97.3597	1.21319	0.0249218	1
8328	3513395	NM_014166 // MED4 // mediator complex subunit 4 // 13q14.2 // 29079 /// ENST00000258648	MED4	NM_014166	0.0252817	0.0252817	2.14636	2.14636	SRSF3si2 DOXY up vs SRSF3si2 NO DOXY	38.0607	1.21417	0.0638019	1
13808	3765167	NM_032582 // USP32 // ubiquitin specific peptidase 32 // 17q23.3 // 84669 /// ENST00000	USP32	NM_032582	0.0164299	0.0164299	2.1471	2.1471	SRSF3si2 DOXY up vs SRSF3si2 NO DOXY	59.3689	1.21526	0.0409394	1
17260	2366132	NM_152902 // TIPRL // TIP41, TOR signaling pathway regulator-like (S. cerevisiae) // 1q	TIPRL	NM_152902	0.00399724	0.00399724	2.14983	2.14983	SRSF3si2 DOXY up vs SRSF3si2 NO DOXY	248.674	1.2193	0.00980645	1
10884	3261886	NM_017787 // WBP1L // WW domain binding protein 1-like // 10q24.32 // 54838 /// ENST000	WBP1L	NM_017787	0.0070939	0.0070939	2.15013	2.15013	SRSF3si2 DOXY up vs SRSF3si2 NO DOXY	139.468	1.21975	0.0174915	1
12623	2700197	NM_003071 // HLTF // helicase-like transcription factor // 3q25.1-q26.1 // 6596 /// ENS	HLTF	NM_003071	0.0220484	0.0220484	2.15205	2.15205	SRSF3si2 DOXY up vs SRSF3si2 NO DOXY	43.8604	1.2226	0.0557494	1
5165	2410470	NM_003629 // PIK3R3 // phosphoinositide-3-kinase, regulatory subunit 3 (gamma) // 1p34.	PIK3R3	NM_003629	0.0244424	0.0244424	2.155	2.155	SRSF3si2 DOXY up vs SRSF3si2 NO DOXY	39.4187	1.22698	0.0622535	1
11502	2357996	NM_007259 // VPS45 // vacuolar protein sorting 45 homolog (S. cerevisiae) // 1q21.2 //	VPS45	NM_007259	0.00600674	0.00600674	2.15597	2.15597	SRSF3si2 DOXY up vs SRSF3si2 NO DOXY	164.981	1.22841	0.0148915	1
13708	3715109	NM_015626 // WSB1 // WD repeat and SOCS box containing 1 // 17q11.1 // 26118 /// ENST00	WSB1	NM_015626	0.0135151	0.0135151	2.15742	2.15742	SRSF3si2 DOXY up vs SRSF3si2 NO DOXY	72.4944	1.23057	0.0339493	1
9727	3904527	NM_032013 // NDRG3 // NDRG family member 3 // 20q11.21-q11.23 // 57446 /// NM_022477 //	NDRG3	NM_032013	0.0419827	0.0419827	2.16025	2.16025	SRSF3si2 DOXY up vs SRSF3si2 NO DOXY	22.33	1.23475	0.110591	1
8120	4002741	ENST00000379303 // ACOT9 // acyl-CoA thioesterase 9 // Xp22.11 // 23597 /// NM_00103717	ACOT9	ENST00000379303	0.00391261	0.00391261	2.16306	2.16306	SRSF3si2 DOXY up vs SRSF3si2 NO DOXY	254.085	1.23894	0.00975214	1
13823	3825141	NM_001171948 // KXD1 // KxDL motif containing 1 // 19p13.11 // 79036 /// ENST0000054069	KXD1	NM_001171948	0.0257251	0.0257251	2.16334	2.16334	SRSF3si2 DOXY up vs SRSF3si2 NO DOXY	37.3791	1.23935	0.0663124	1
17398	2815791	NM_003633 // ENC1 // ectodermal-neural cortex 1 (with BTB-like domain) // 5q13 // 8507	ENC1	NM_003633	0.00621157	0.00621157	2.16358	2.16358	SRSF3si2 DOXY up vs SRSF3si2 NO DOXY	159.491	1.2397	0.0155457	1
2588	2591367	ENST00000409998 // CALCRL // calcitonin receptor-like // 2q32.1 // 10203 /// ENST000003	CALCRL	ENST00000409998	0.000687004	0.000687004	2.16398	2.16398	SRSF3si2 DOXY up vs SRSF3si2 NO DOXY	1454.1	1.24029	0.00170593	1
14811	2583014	ENST00000392783 // BAZ2B // bromodomain adjacent to zinc finger domain, 2B // 2q24.2 //	BAZ2B	ENST00000392783	0.00674125	0.00674125	2.16433	2.16433	SRSF3si2 DOXY up vs SRSF3si2 NO DOXY	146.842	1.24082	0.0169	1
16866	3794458	NM_007345 // ZNF236 // zinc finger protein 236 // 18q22-q23 // 7776 /// ENST00000253159	ZNF236	NM_007345	0.0032758	0.0032758	2.16452	2.16452	SRSF3si2 DOXY up vs SRSF3si2 NO DOXY	303.77	1.2411	0.00817129	1
12024	2334279	NR_036510 // UROD // uroporphyrinogen decarboxylase // 1p34 // 7389 /// NR_036510 // UR	UROD	NR_036510	0.0199173	0.0199173	2.16608	2.16608	SRSF3si2 DOXY up vs SRSF3si2 NO DOXY	48.7126	1.24341	0.051051	1
13437	2335922	ENST00000262662 // CDKN2C // cyclin-dependent kinase inhibitor 2C (p18, inhibits CDK4)	CDKN2C	ENST00000262662	0.0120968	0.0120968	2.16618	2.16618	SRSF3si2 DOXY up vs SRSF3si2 NO DOXY	81.1696	1.24356	0.030641	1
18127	3686080	NM_145080 // NSMCE1 // non-SMC element 1 homolog (S. cerevisiae) // 16p12.1 // 197370 /	NSMCE1	NM_145080	0.037327	0.037327	2.16651	2.16651	SRSF3si2 DOXY up vs SRSF3si2 NO DOXY	25.2997	1.24406	0.0983457	1
10566	2881747	ENST00000354546 // ANXA6 // annexin A6 // 5q33.1 // 309 /// ENST00000523714 // ANXA6 //	ANXA6	ENST00000354546	0.039243	0.039243	2.16888	2.16888	SRSF3si2 DOXY up vs SRSF3si2 NO DOXY	23.9923	1.24758	0.103998	1
16966	3489350	NM_030911 // CDADC1 // cytidine and dCMP deaminase domain containing 1 // 13q14.2 // 81	CDADC1	NM_030911	0.000475353	0.000475353	2.16958	2.16958	SRSF3si2 DOXY up vs SRSF3si2 NO DOXY	2102.2	1.24862	0.00118791	1
4395	3947123	ENST00000361204 // SREBF2 // sterol regulatory element binding transcription factor 2 /	SREBF2	ENST00000361204	0.0170071	0.0170071	2.16989	2.16989	SRSF3si2 DOXY up vs SRSF3si2 NO DOXY	57.3033	1.24909	0.0435956	1
15513	2558483	ENST00000264434 // C2orf42 // chromosome 2 open reading frame 42 // 2p13.3 // 54980 ///	C2orf42	ENST00000264434	0.0415431	0.0415431	2.1704	2.1704	SRSF3si2 DOXY up vs SRSF3si2 NO DOXY	22.582	1.24984	0.110693	1
6563	3865301	ENST00000391945 // ERCC2 // excision repair cross-complementing rodent repair deficienc	ERCC2	ENST00000391945	0.0271261	0.0271261	2.17062	2.17062	SRSF3si2 DOXY up vs SRSF3si2 NO DOXY	35.3717	1.25016	0.070687	1
14709	2423017	NM_005665 // EVI5 // ecotropic viral integration site 5 // 1p22.1 // 7813 /// ENST00000	EVI5	NM_005665	0.0128459	0.0128459	2.17113	2.17113	SRSF3si2 DOXY up vs SRSF3si2 NO DOXY	76.3492	1.25092	0.0327684	1
14011	2886130	ENST00000239231 // PANK3 // pantothenate kinase 3 // 5q34 // 79646	PANK3	ENST00000239231	0.0261213	0.0261213	2.17194	2.17194	SRSF3si2 DOXY up vs SRSF3si2 NO DOXY	36.7895	1.25213	0.0680698	1
15256	2558150	NM_014911 // AAK1 // AP2 associated kinase 1 // 2p14 // 22848 /// ENST00000409085 // AA	AAK1	NM_014911	0.0360437	0.0360437	2.17235	2.17235	SRSF3si2 DOXY up vs SRSF3si2 NO DOXY	26.2533	1.25273	0.0954342	1
14930	3352503	NM_015313 // ARHGEF12 // Rho guanine nucleotide exchange factor (GEF) 12 // 11q23.3 //	ARHGEF12	NM_015313	0.00844519	0.00844519	2.17313	2.17313	SRSF3si2 DOXY up vs SRSF3si2 NO DOXY	116.913	1.2539	0.0214501	1
15675	3803194	ENST00000283351 // TRAPPC8 // trafficking protein particle complex 8 // 18q12.1 // 2287	TRAPPC8	ENST00000283351	0.0167164	0.0167164	2.17729	2.17729	SRSF3si2 DOXY up vs SRSF3si2 NO DOXY	58.3258	1.26008	0.0432085	1
11816	2383880	---		---	0.0266976	0.0266976	2.18013	2.18013	SRSF3si2 DOXY up vs SRSF3si2 NO DOXY	35.9633	1.26431	0.0703112	1
11610	2358221	NM_015203 // RPRD2 // regulation of nuclear pre-mRNA domain containing 2 // 1q21.3 // 2	RPRD2	NM_015203	0.028041	0.028041	2.18077	2.18077	SRSF3si2 DOXY up vs SRSF3si2 NO DOXY	34.1692	1.26526	0.0740587	1
6805	3281621	NM_020824 // ARHGAP21 // Rho GTPase activating protein 21 // 10p12.1|10p12.3 // 57584 /	ARHGAP21	NM_020824	0.0487922	0.0487922	2.18173	2.18173	SRSF3si2 DOXY up vs SRSF3si2 NO DOXY	19.0076	1.26668	0.133282	1
14672	3766284	NM_153335 // STRADA // STE20-related kinase adaptor alpha // 17q23.3 // 92335 /// ENST0	STRADA	NM_153335	0.000366827	0.000366827	2.18394	2.18394	SRSF3si2 DOXY up vs SRSF3si2 NO DOXY	2724.58	1.26998	0.00093224	1
16497	2449693	NM_001195215 // DENND1B // DENN/MADD domain containing 1B // 1q31.3 // 163486 /// ENST0	DENND1B	NM_001195215	0.0169293	0.0169293	2.18403	2.18403	SRSF3si2 DOXY up vs SRSF3si2 NO DOXY	57.5734	1.27012	0.0441217	1
2842	3970476	NM_001037540 // SCML1 // sex comb on midleg-like 1 (Drosophila) // Xp22 // 6322 /// ENS	SCML1	NM_001037540	0.0222292	0.0222292	2.18738	2.18738	SRSF3si2 DOXY up vs SRSF3si2 NO DOXY	43.4914	1.2751	0.0586371	1
13344	3909064	ENST00000557021 // TMEM189-UBE2V1 // TMEM189-UBE2V1 readthrough // 20q13.2 // 387522 //	TMEM189-UBE2V1	ENST00000557021	0.000941539	0.000941539	2.18799	2.18799	SRSF3si2 DOXY up vs SRSF3si2 NO DOXY	1060.59	1.27601	0.00240622	1
17640	2402068	ENST00000354361 // SYF2 // SYF2 homolog, RNA splicing factor (S. cerevisiae) // 1p36.11	SYF2	ENST00000354361	0.0174394	0.0174394	2.19168	2.19168	SRSF3si2 DOXY up vs SRSF3si2 NO DOXY	55.8458	1.2815	0.0458944	1
6203	3365360	NM_181507 // HPS5 // Hermansky-Pudlak syndrome 5 // 11p14 // 11234 /// ENST00000349215	HPS5	NM_181507	0.0249658	0.0249658	2.19175	2.19175	SRSF3si2 DOXY up vs SRSF3si2 NO DOXY	38.5611	1.28161	0.0664715	1
13119	2860614	ENST00000396496 // CCDC125 // coiled-coil domain containing 125 // 5q13.2 // 202243 ///	CCDC125	ENST00000396496	0.0185732	0.0185732	2.19272	2.19272	SRSF3si2 DOXY up vs SRSF3si2 NO DOXY	52.3457	1.28305	0.0490223	1
14304	3655806	NM_001083613 // TMEM219 // transmembrane protein 219 // 16p11.2 // 124446 /// NM_194280	TMEM219	NM_001083613	0.029825	0.029825	2.19344	2.19344	SRSF3si2 DOXY up vs SRSF3si2 NO DOXY	32.0365	1.28413	0.0801668	1
6666	2352228	ENST00000263168 // CAPZA1 // capping protein (actin filament) muscle Z-line, alpha 1 //	CAPZA1	ENST00000263168	0.0254994	0.0254994	2.19712	2.19712	SRSF3si2 DOXY up vs SRSF3si2 NO DOXY	37.723	1.28962	0.0683731	1
13572	3410695	NM_012062 // DNM1L // dynamin 1-like // 12p11.21 // 10059 /// NM_012063 // DNM1L // dyn	DNM1L	NM_012062	0.04086	0.04086	2.19766	2.19766	SRSF3si2 DOXY up vs SRSF3si2 NO DOXY	22.9842	1.29043	0.112288	1
17111	2949859	NM_002586 // PBX2 // pre-B-cell leukemia homeobox 2 // 6p21.3 // 5089 /// ENST000004534	PBX2	NM_002586	0.0057894	0.0057894	2.20034	2.20034	SRSF3si2 DOXY up vs SRSF3si2 NO DOXY	171.231	1.29442	0.015119	1
1381	2370317	NM_001531 // MR1 // major histocompatibility complex, class I-related // 1q25.3 // 3140	MR1	NM_001531	0.0132576	0.0132576	2.20147	2.20147	SRSF3si2 DOXY up vs SRSF3si2 NO DOXY	73.9315	1.2961	0.0350622	1
14979	2922840	NM_002269 // KPNA5 // karyopherin alpha 5 (importin alpha 6) // 6q22.1 // 3841 /// ENST	KPNA5	NM_002269	0.0209397	0.0209397	2.20318	2.20318	SRSF3si2 DOXY up vs SRSF3si2 NO DOXY	46.2614	1.29865	0.0561441	1
10845	3761420	NM_004502 // HOXB7 // homeobox B7 // 17q21.3 // 3217 /// ENST00000239165 // HOXB7 // ho	HOXB7	NM_004502	0.00651818	0.00651818	2.20457	2.20457	SRSF3si2 DOXY up vs SRSF3si2 NO DOXY	151.919	1.30073	0.017124	1
14298	3985523	NM_001006613 // WBP5 // WW domain binding protein 5 // Xq22.2 // 51186 /// NM_001006614	WBP5	NM_001006613	0.0242699	0.0242699	2.20499	2.20499	SRSF3si2 DOXY up vs SRSF3si2 NO DOXY	39.7095	1.30137	0.0655444	1
17817	3415849	NM_001170790 // MFSD5 // major facilitator superfamily domain containing 5 // 12q13.13	MFSD5	NM_001170790	0.00805229	0.00805229	2.21243	2.21243	SRSF3si2 DOXY up vs SRSF3si2 NO DOXY	122.69	1.31247	0.0213948	1
10264	3285614	NM_145011 // ZNF25 // zinc finger protein 25 // 10p11.1 // 219749 /// ENST00000302609 /	ZNF25	NM_145011	0.0468461	0.0468461	2.21385	2.21385	SRSF3si2 DOXY up vs SRSF3si2 NO DOXY	19.8585	1.3146	0.132397	1
6034	3279698	NM_001081 // CUBN // cubilin (intrinsic factor-cobalamin receptor) // 10p12.31 // 8029	CUBN	NM_001081	0.00151247	0.00151247	2.21438	2.21438	SRSF3si2 DOXY up vs SRSF3si2 NO DOXY	659.669	1.31539	0.00398803	1
7611	4002173	NM_004586 // RPS6KA3 // ribosomal protein S6 kinase, 90kDa, polypeptide 3 // Xp22.2-p22	RPS6KA3	NM_004586	0.00080392	0.00080392	2.21552	2.21552	SRSF3si2 DOXY up vs SRSF3si2 NO DOXY	1242.41	1.31709	0.00212022	1
1912	3968512	NM_001830 // CLCN4 // chloride channel, voltage-sensitive 4 // Xp22.3 // 1183 /// ENST0	CLCN4	NM_001830	0.0240144	0.0240144	2.22098	2.22098	SRSF3si2 DOXY up vs SRSF3si2 NO DOXY	40.1477	1.32525	0.0660186	1
5796	3059667	NM_152754 // SEMA3D // sema domain, immunoglobulin domain (Ig), short basic domain, sec	SEMA3D	NM_152754	0.0320684	0.0320684	2.22172	2.22172	SRSF3si2 DOXY up vs SRSF3si2 NO DOXY	29.6915	1.32636	0.0893425	1
11716	3956909	NM_003634 // NIPSNAP1 // nipsnap homolog 1 (C. elegans) // 22q12.2 // 8508 /// ENST0000	NIPSNAP1	NM_003634	0.0338274	0.0338274	2.22638	2.22638	SRSF3si2 DOXY up vs SRSF3si2 NO DOXY	28.0705	1.33333	0.0949989	1
14465	3351806	NM_021729 // VPS11 // vacuolar protein sorting 11 homolog (S. cerevisiae) // 11q23 // 5	VPS11	NM_021729	0.0243813	0.0243813	2.22752	2.22752	SRSF3si2 DOXY up vs SRSF3si2 NO DOXY	39.5212	1.33504	0.0675607	1
10741	2686646	ENST00000394095 // SENP7 // SUMO1/sentrin specific peptidase 7 // 3q12 // 57337 /// NM_	SENP7	ENST00000394095	0.00505995	0.00505995	2.22883	2.22883	SRSF3si2 DOXY up vs SRSF3si2 NO DOXY	196.131	1.33699	0.0136337	1
16399	3378830	AK295782 // CORO1B // coronin, actin binding protein, 1B // 11q13.2 // 57175 /// ENST00	CORO1B	AK295782	0.0139738	0.0139738	2.22962	2.22962	SRSF3si2 DOXY up vs SRSF3si2 NO DOXY	70.0659	1.33817	0.0381976	1
15486	2364155	NM_175866 // UHMK1 // U2AF homology motif (UHM) kinase 1 // 1q23.3 // 127933 /// ENST00	UHMK1	NM_175866	0.00180507	0.00180507	2.22983	2.22983	SRSF3si2 DOXY up vs SRSF3si2 NO DOXY	552.496	1.3385	0.00484528	1
7172	3816153	ENST00000255641 // CSNK1G2 // casein kinase 1, gamma 2 // 19p13.3 // 1455 /// NM_001319	CSNK1G2	ENST00000255641	0.0122736	0.0122736	2.23483	2.23483	SRSF3si2 DOXY up vs SRSF3si2 NO DOXY	79.9785	1.34598	0.0336586	1
17550	2841491	NM_153607 // CREBRF // CREB3 regulatory factor // 5q35.1 // 153222 /// ENST00000296953	CREBRF	NM_153607	0.0297028	0.0297028	2.23859	2.23859	SRSF3si2 DOXY up vs SRSF3si2 NO DOXY	32.1744	1.35162	0.0840182	1
8995	3953724	NM_058004 // PI4KA // phosphatidylinositol 4-kinase, catalytic, alpha // 22q11.21 // 52	PI4KA	NM_058004	0.0107456	0.0107456	2.241	2.241	SRSF3si2 DOXY up vs SRSF3si2 NO DOXY	91.5643	1.35522	0.0296015	1
8402	3428088	NM_022496 // ACTR6 // ARP6 actin-related protein 6 homolog (yeast) // 12q23.1 // 64431	ACTR6	NM_022496	0.026014	0.026014	2.24105	2.24105	SRSF3si2 DOXY up vs SRSF3si2 NO DOXY	36.9475	1.3553	0.0733638	1
459	2697792	NR_023350 // COPB2 // coatomer protein complex, subunit beta 2 (beta prime) // 3q23 //	COPB2	NR_023350	0.0247788	0.0247788	2.24107	2.24107	SRSF3si2 DOXY up vs SRSF3si2 NO DOXY	38.8633	1.35533	0.0697484	1
13747	3960388	NM_003560 // PLA2G6 // phospholipase A2, group VI (cytosolic, calcium-independent) // 2	PLA2G6	NM_003560	0.0375257	0.0375257	2.24185	2.24185	SRSF3si2 DOXY up vs SRSF3si2 NO DOXY	25.158	1.3565	0.107839	1
2877	3505449	NM_005932 // MIPEP // mitochondrial intermediate peptidase // 13q12 // 4285 /// ENST000	MIPEP	NM_005932	0.0208474	0.0208474	2.24596	2.24596	SRSF3si2 DOXY up vs SRSF3si2 NO DOXY	46.4729	1.36266	0.0586432	1
1596	3080033	NM_170606 // MLL3 // myeloid/lymphoid or mixed-lineage leukemia 3 // 7q36.1 // 58508 //	MLL3	NM_170606	0.00861844	0.00861844	2.25037	2.25037	SRSF3si2 DOXY up vs SRSF3si2 NO DOXY	114.532	1.36929	0.0239109	1
13131	3095057	NM_145004 // ADAM32 // ADAM metallopeptidase domain 32 // 8p11.22 // 203102 /// ENST000	ADAM32	NM_145004	0.00989483	0.00989483	2.25251	2.25251	SRSF3si2 DOXY up vs SRSF3si2 NO DOXY	99.5654	1.37249	0.0275697	1
274	3942062	NM_000268 // NF2 // neurofibromin 2 (merlin) // 22q12.2 // 4771 /// NM_016418 // NF2 //	NF2	NM_000268	0.0208839	0.0208839	2.25475	2.25475	SRSF3si2 DOXY up vs SRSF3si2 NO DOXY	46.3891	1.37585	0.0593176	1
10675	3371544	NM_001267782 // AMBRA1 // autophagy/beclin-1 regulator 1 // 11p11.2 // 55626 /// NM_017	AMBRA1	NM_001267782	0.00451258	0.00451258	2.25518	2.25518	SRSF3si2 DOXY up vs SRSF3si2 NO DOXY	220.104	1.3765	0.0125078	1
6035	3669382	ENST00000248248 // MON1B // MON1 homolog B (yeast) // 16q23.1 // 22879 /// NM_014940 //	MON1B	ENST00000248248	0.00974285	0.00974285	2.25723	2.25723	SRSF3si2 DOXY up vs SRSF3si2 NO DOXY	101.142	1.37958	0.0272801	1
4184	2907623	ENST00000394056 // KLC4 // kinesin light chain 4 // 6p21.1 // 89953 /// NM_201523 // KL	KLC4	ENST00000394056	0.00975784	0.00975784	2.26177	2.26177	SRSF3si2 DOXY up vs SRSF3si2 NO DOXY	100.984	1.3864	0.0274578	1
11389	2417791	NM_030816 // ANKRD13C // ankyrin repeat domain 13C // 1p32.3-p31.3 // 81573 /// ENST000	ANKRD13C	NM_030816	0.0227654	0.0227654	2.26269	2.26269	SRSF3si2 DOXY up vs SRSF3si2 NO DOXY	42.4321	1.38778	0.0654117	1
13786	3569754	NM_004926 // ZFP36L1 // zinc finger protein 36, C3H type-like 1 // 14q22-q24 // 677 ///	ZFP36L1	NM_004926	0.0438064	0.0438064	2.26302	2.26302	SRSF3si2 DOXY up vs SRSF3si2 NO DOXY	21.3389	1.38827	0.130117	1
13657	3180957	NM_014282 // HABP4 // hyaluronan binding protein 4 // 9q22.3-q31 // 22927 /// ENST00000	HABP4	NM_014282	0.00498608	0.00498608	2.26408	2.26408	SRSF3si2 DOXY up vs SRSF3si2 NO DOXY	199.06	1.38986	0.0139643	1
10690	2831932	NM_006083 // IK // IK cytokine, down-regulator of HLA II // 5q31.3 // 3550 /// ENST0000	IK	NM_006083	0.0037326	0.0037326	2.26551	2.26551	SRSF3si2 DOXY up vs SRSF3si2 NO DOXY	266.411	1.39201	0.0104501	1
14314	3216276	NM_007001 // SLC35D2 // solute carrier family 35, member D2 // 9q22.32 // 11046 /// ENS	SLC35D2	NM_007001	0.00253519	0.00253519	2.26684	2.26684	SRSF3si2 DOXY up vs SRSF3si2 NO DOXY	392.949	1.39402	0.00709516	1
3754	3861689	NM_012237 // SIRT2 // sirtuin 2 // 19q13 // 22933 /// ENST00000249396 // SIRT2 // sirtu	SIRT2	NM_012237	0.0261304	0.0261304	2.26783	2.26783	SRSF3si2 DOXY up vs SRSF3si2 NO DOXY	36.7763	1.39549	0.0758909	1
561	3332938	ENST00000301761 // SDHAF2 // succinate dehydrogenase complex assembly factor 2 // 11q12	SDHAF2	ENST00000301761	0.0157798	0.0157798	2.26784	2.26784	SRSF3si2 DOXY up vs SRSF3si2 NO DOXY	61.876	1.39552	0.0451069	1
10406	3600960	NR_045566 // BBS4 // Bardet-Biedl syndrome 4 // 15q22.3-q23 // 585 /// ENST00000395205	BBS4	NR_045566	0.0108034	0.0108034	2.26893	2.26893	SRSF3si2 DOXY up vs SRSF3si2 NO DOXY	91.0663	1.39715	0.0306842	1
4962	2544565	NM_016544 // DNAJC27 // DnaJ (Hsp40) homolog, subfamily C, member 27 // 2p23.3 // 51277	DNAJC27	NM_016544	0.0376275	0.0376275	2.26931	2.26931	SRSF3si2 DOXY up vs SRSF3si2 NO DOXY	25.0859	1.39773	0.111435	1
621	3966929	NM_003918 // GYG2 // glycogenin 2 // Xp22.3 // 8908 /// ENST00000381163 // GYG2 // glyc	GYG2	NM_003918	0.0463278	0.0463278	2.27608	2.27608	SRSF3si2 DOXY up vs SRSF3si2 NO DOXY	20.0972	1.4079	0.140109	1
17656	3855324	NM_007263 // COPE // coatomer protein complex, subunit epsilon // 19p13.11 // 11316 ///	COPE	NM_007263	0.0170195	0.0170195	2.27935	2.27935	SRSF3si2 DOXY up vs SRSF3si2 NO DOXY	57.2605	1.41283	0.0493474	1
11957	3712949	NM_001388 // DRG2 // developmentally regulated GTP binding protein 2 // 17p11.2 // 1819	DRG2	NM_001388	0.044201	0.044201	2.28335	2.28335	SRSF3si2 DOXY up vs SRSF3si2 NO DOXY	21.1352	1.41885	0.134264	1
16664	3549033	ENST00000163416 // GOLGA5 // golgin A5 // 14q32.12 // 9950 /// NM_005113 // GOLGA5 // g	GOLGA5	ENST00000163416	0.00752567	0.00752567	2.28705	2.28705	SRSF3si2 DOXY up vs SRSF3si2 NO DOXY	131.38	1.42442	0.0216839	1
4876	2324634	NM_001039802 // CDC42 // cell division cycle 42 (GTP binding protein, 25kDa) // 1p36.1	CDC42	NM_001039802	0.0154615	0.0154615	2.28745	2.28745	SRSF3si2 DOXY up vs SRSF3si2 NO DOXY	63.1808	1.42502	0.0451091	1
6541	3475587	NM_002956 // CLIP1 // CAP-GLY domain containing linker protein 1 // 12q24.3 // 6249 ///	CLIP1	NM_002956	0.00175457	0.00175457	2.29397	2.29397	SRSF3si2 DOXY up vs SRSF3si2 NO DOXY	568.441	1.43483	0.00504831	1
7802	2743370	ENST00000281146 // C4orf33 // chromosome 4 open reading frame 33 // 4q28.2 // 132321 //	C4orf33	ENST00000281146	0.0499049	0.0499049	2.30005	2.30005	SRSF3si2 DOXY up vs SRSF3si2 NO DOXY	18.5509	1.444	0.15568	1
5581	3510066	NM_006475 // POSTN // periostin, osteoblast specific factor // 13q13.3 // 10631 /// ENS	POSTN	NM_006475	0.0486123	0.0486123	2.30191	2.30191	SRSF3si2 DOXY up vs SRSF3si2 NO DOXY	19.0834	1.4468	0.151629	1
920	3883013	ENST00000374810 // TP53INP2 // tumor protein p53 inducible nuclear protein 2 // 20q11.2	TP53INP2	ENST00000374810	0.0274638	0.0274638	2.30442	2.30442	SRSF3si2 DOXY up vs SRSF3si2 NO DOXY	34.9185	1.45059	0.0830843	1
8833	3708306	NM_001270448 // ACADVL // acyl-CoA dehydrogenase, very long chain // 17p13.1 // 37 ///	ACADVL	NM_001270448	0.00577883	0.00577883	2.30991	2.30991	SRSF3si2 DOXY up vs SRSF3si2 NO DOXY	171.547	1.45887	0.0170084	1
9324	4054117	ENST00000461096 // TAF13 // TAF13 RNA polymerase II, TATA box binding protein (TBP)-ass	TAF13	ENST00000461096	0.0156824	0.0156824	2.31229	2.31229	SRSF3si2 DOXY up vs SRSF3si2 NO DOXY	62.2695	1.46246	0.0469718	1
15564	4012868	NM_183353 // RLIM // ring finger protein, LIM domain interacting // Xq13-q21 // 51132 /	RLIM	NM_183353	0.0212821	0.0212821	2.31303	2.31303	SRSF3si2 DOXY up vs SRSF3si2 NO DOXY	45.4933	1.46358	0.0643426	1
7984	2353881	ENST00000356554 // MAN1A2 // mannosidase, alpha, class 1A, member 2 // 1p13 // 10905 //	MAN1A2	ENST00000356554	0.012676	0.012676	2.31756	2.31756	SRSF3si2 DOXY up vs SRSF3si2 NO DOXY	77.3923	1.47041	0.0379989	1
12175	2833924	AK302024 // SH3RF2 // SH3 domain containing ring finger 2 // 5q32 // 153769 /// ENST000	SH3RF2	AK302024	0.0119898	0.0119898	2.31868	2.31868	SRSF3si2 DOXY up vs SRSF3si2 NO DOXY	81.9073	1.47211	0.0359457	1
3497	3251848	NM_004922 // SEC24C // SEC24 family, member C (S. cerevisiae) // 10q22.2 // 9632 /// NM	SEC24C	NM_004922	0.0177063	0.0177063	2.32252	2.32252	SRSF3si2 DOXY up vs SRSF3si2 NO DOXY	54.9816	1.4779	0.0537599	1
4460	3203382	NM_018225 // SMU1 // smu-1 suppressor of mec-8 and unc-52 homolog (C. elegans) // 9p12	SMU1	NM_018225	0.0100879	0.0100879	2.32357	2.32357	SRSF3si2 DOXY up vs SRSF3si2 NO DOXY	97.6312	1.4795	0.0303078	1
11586	3067592	NM_015723 // PNPLA8 // patatin-like phospholipase domain containing 8 // 7q31 // 50640	PNPLA8	NM_015723	0.0161521	0.0161521	2.3239	2.3239	SRSF3si2 DOXY up vs SRSF3si2 NO DOXY	60.4155	1.47999	0.0489939	1
4477	3363266	ENST00000396505 // DKK3 // dickkopf 3 homolog (Xenopus laevis) // 11p15.2 // 27122 ///	DKK3	ENST00000396505	0.00464838	0.00464838	2.32406	2.32406	SRSF3si2 DOXY up vs SRSF3si2 NO DOXY	213.63	1.48024	0.013858	1
4752	2628682	NM_006407 // ARL6IP5 // ADP-ribosylation-like factor 6 interacting protein 5 // 3p14 //	ARL6IP5	NM_006407	0.0178399	0.0178399	2.3295	2.3295	SRSF3si2 DOXY up vs SRSF3si2 NO DOXY	54.5586	1.48845	0.0545633	1
8063	3707383	NM_001976 // ENO3 // enolase 3 (beta, muscle) // 17pter-p11 // 2027 /// ENST00000323997	ENO3	NM_001976	0.0260109	0.0260109	2.33074	2.33074	SRSF3si2 DOXY up vs SRSF3si2 NO DOXY	36.952	1.49032	0.0806623	1
9082	3064638	NM_001130821 // RABL5 // RAB, member RAS oncogene family-like 5 // 7q22.1 // 64792 ///	RABL5	NM_001130821	0.0296772	0.0296772	2.33264	2.33264	SRSF3si2 DOXY up vs SRSF3si2 NO DOXY	32.2034	1.4932	0.0927355	1
11238	3981735	AK056172 // JPX // JPX transcript, XIST activator (non-protein coding) // Xq13.2 // 554	JPX	AK056172	0.000988878	0.000988878	2.33991	2.33991	SRSF3si2 DOXY up vs SRSF3si2 NO DOXY	1009.75	1.50418	0.00297932	1
6152	3255402	NM_018999 // FAM190B // family with sequence similarity 190, member B // 10q23.1 // 544	FAM190B	NM_018999	0.0272189	0.0272189	2.34417	2.34417	SRSF3si2 DOXY up vs SRSF3si2 NO DOXY	35.2461	1.51064	0.0857194	1
6429	3560864	NM_017917 // PPP2R3C // protein phosphatase 2, regulatory subunit B'', gamma // 14q13.2	PPP2R3C	NM_017917	0.0108404	0.0108404	2.34645	2.34645	SRSF3si2 DOXY up vs SRSF3si2 NO DOXY	90.7504	1.51408	0.033368	1
16339	3304406	NM_005736 // ACTR1A // ARP1 actin-related protein 1 homolog A, centractin alpha (yeast)	ACTR1A	NM_005736	0.0384668	0.0384668	2.34861	2.34861	SRSF3si2 DOXY up vs SRSF3si2 NO DOXY	24.5063	1.51734	0.123833	1
16870	2451139	NM_138795 // ARL8A // ADP-ribosylation factor-like 8A // 1q32.1 // 127829 /// ENST00000	ARL8A	NM_138795	0.0190065	0.0190065	2.34876	2.34876	SRSF3si2 DOXY up vs SRSF3si2 NO DOXY	51.1183	1.51758	0.0593751	1
10350	3431143	NM_130466 // UBE3B // ubiquitin protein ligase E3B // 12q24.11 // 89910 /// ENST0000043	UBE3B	NM_130466	0.0106484	0.0106484	2.34887	2.34887	SRSF3si2 DOXY up vs SRSF3si2 NO DOXY	92.4132	1.51774	0.0328468	1
18364	3491948	NM_030794 // TDRD3 // tudor domain containing 3 // 13q21.2 // 81550 /// NM_001146071 //	TDRD3	NM_030794	0.00329986	0.00329986	2.35558	2.35558	SRSF3si2 DOXY up vs SRSF3si2 NO DOXY	301.544	1.52791	0.0101339	1
5816	3449368	NM_032156 // CAPRIN2 // caprin family member 2 // 12p11 // 65981 /// NM_001002259 // CA	CAPRIN2	NM_032156	0.0464607	0.0464607	2.35678	2.35678	SRSF3si2 DOXY up vs SRSF3si2 NO DOXY	20.0354	1.52971	0.1527	1
10153	3260985	NM_030971 // SFXN3 // sideroflexin 3 // 10q24.31 // 81855 /// ENST00000224807 // SFXN3	SFXN3	NM_030971	0.00131818	0.00131818	2.35705	2.35705	SRSF3si2 DOXY up vs SRSF3si2 NO DOXY	757.123	1.53013	0.00404196	1
5204	3498589	NM_206808 // CLYBL // citrate lyase beta like // 13q32 // 171425 /// ENST00000376360 //	CLYBL	NM_206808	0.0246118	0.0246118	2.36134	2.36134	SRSF3si2 DOXY up vs SRSF3si2 NO DOXY	39.1371	1.53662	0.078525	1
3201	2406677	NM_032017 // STK40 // serine/threonine kinase 40 // 1p34.3 // 83931 /// ENST00000373129	STK40	NM_032017	0.0165867	0.0165867	2.36321	2.36321	SRSF3si2 DOXY up vs SRSF3si2 NO DOXY	58.7935	1.53946	0.0523683	1
14054	2726323	NM_020846 // SLAIN2 // SLAIN motif family, member 2 // 4p11 // 57606 /// ENST0000026431	SLAIN2	NM_020846	0.022877	0.022877	2.37536	2.37536	SRSF3si2 DOXY up vs SRSF3si2 NO DOXY	42.2179	1.55787	0.0738012	1
286	2697564	NM_001256045 // PIK3CB // phosphoinositide-3-kinase, catalytic, beta polypeptide // 3q2	PIK3CB	NM_001256045	0.00749238	0.00749238	2.37977	2.37977	SRSF3si2 DOXY up vs SRSF3si2 NO DOXY	131.971	1.56455	0.0237105	1
5087	3753690	NM_000286 // PEX12 // peroxisomal biogenesis factor 12 // 17q12 // 5193 /// ENST0000022	PEX12	NM_000286	0.0402142	0.0402142	2.38054	2.38054	SRSF3si2 DOXY up vs SRSF3si2 NO DOXY	23.3771	1.56573	0.133954	1
11638	3212976	NM_024617 // ZCCHC6 // zinc finger, CCHC domain containing 6 // 9q21 // 79670 /// NM_00	ZCCHC6	NM_024617	0.00726687	0.00726687	2.38175	2.38175	SRSF3si2 DOXY up vs SRSF3si2 NO DOXY	136.113	1.56757	0.0230334	1
5281	2544925	NM_018263 // ASXL2 // additional sex combs like 2 (Drosophila) // 2p24.1 // 55252 /// E	ASXL2	NM_018263	0.0314264	0.0314264	2.38303	2.38303	SRSF3si2 DOXY up vs SRSF3si2 NO DOXY	30.3284	1.56951	0.103501	1
2426	3225224	NM_002077 // GOLGA1 // golgin A1 // 9q33.3 // 2800 /// ENST00000373555 // GOLGA1 // gol	GOLGA1	NM_002077	0.00251448	0.00251448	2.38996	2.38996	SRSF3si2 DOXY up vs SRSF3si2 NO DOXY	396.198	1.58001	0.00797587	1
14406	3351733	NM_198489 // CCDC84 // coiled-coil domain containing 84 // 11q23.3 // 338657 /// ENST00	CCDC84	NM_198489	0.00458842	0.00458842	2.3903	2.3903	SRSF3si2 DOXY up vs SRSF3si2 NO DOXY	216.441	1.58053	0.0146047	1
6789	3695699	NM_004691 // ATP6V0D1 // ATPase, H+ transporting, lysosomal 38kDa, V0 subunit d1 // 16q	ATP6V0D1	NM_004691	0.0114672	0.0114672	2.39586	2.39586	SRSF3si2 DOXY up vs SRSF3si2 NO DOXY	85.7078	1.58897	0.0370789	1
14598	2752478	NM_170710 // WDR17 // WD repeat domain 17 // 4q34 // 116966 /// NM_181265 // WDR17 // W	WDR17	NM_170710	0.0205417	0.0205417	2.3964	2.3964	SRSF3si2 DOXY up vs SRSF3si2 NO DOXY	47.1866	1.58979	0.0673832	1
11257	3821893	NM_002229 // JUNB // jun B proto-oncogene // 19p13.2 // 3726 /// ENST00000302754 // JUN	JUNB	NM_002229	0.00397032	0.00397032	2.39695	2.39695	SRSF3si2 DOXY up vs SRSF3si2 NO DOXY	250.37	1.59063	0.0127062	1
14586	3486383	NR_026745 // COG6 // component of oligomeric golgi complex 6 // 13q14.11 // 57511 /// N	COG6	NR_026745	0.0101134	0.0101134	2.40052	2.40052	SRSF3si2 DOXY up vs SRSF3si2 NO DOXY	97.3811	1.59604	0.0327793	1
14648	2946845	NM_007149 // ZNF184 // zinc finger protein 184 // 6p21.3 // 7738 /// ENST00000211936 //	ZNF184	NM_007149	0.0211843	0.0211843	2.40079	2.40079	SRSF3si2 DOXY up vs SRSF3si2 NO DOXY	45.7101	1.59646	0.0698514	1
5331	3009229	ENST00000461988 // POR // P450 (cytochrome) oxidoreductase // 7q11.2 // 5447 /// ENST00	POR	ENST00000461988	0.000867875	0.000867875	2.40233	2.40233	SRSF3si2 DOXY up vs SRSF3si2 NO DOXY	1150.74	1.5988	0.00277872	1
12427	2688882	ENST00000314400 // C3orf17 // chromosome 3 open reading frame 17 // 3q13.2 // 25871 ///	C3orf17	ENST00000314400	0.00214776	0.00214776	2.40387	2.40387	SRSF3si2 DOXY up vs SRSF3si2 NO DOXY	464.103	1.60114	0.00689992	1
8046	3403168	ENST00000406697 // C1S // complement component 1, s subcomponent // 12p13 // 716 /// EN	C1S	ENST00000406697	0.0325046	0.0325046	2.41017	2.41017	SRSF3si2 DOXY up vs SRSF3si2 NO DOXY	29.2731	1.6107	0.110047	1
16394	2779335	NM_152292 // TRMT10A // tRNA methyltransferase 10 homolog A (S. cerevisiae) // 4q23 //	TRMT10A	NM_152292	0.00742527	0.00742527	2.41648	2.41648	SRSF3si2 DOXY up vs SRSF3si2 NO DOXY	133.177	1.6203	0.024333	1
13932	3959593	ENST00000216185 // TXN2 // thioredoxin 2 // 22q13.1 // 25828 /// NM_012473 // TXN2 // t	TXN2	ENST00000216185	0.0388248	0.0388248	2.41773	2.41773	SRSF3si2 DOXY up vs SRSF3si2 NO DOXY	24.2667	1.62218	0.133697	1
15820	3633522	NM_005701 // SNUPN // snurportin 1 // 15q24.2 // 10073 /// ENST00000567134 // SNUPN //	SNUPN	NM_005701	0.0322199	0.0322199	2.42203	2.42203	SRSF3si2 DOXY up vs SRSF3si2 NO DOXY	29.5449	1.62872	0.110254	1
6752	3561321	NM_016586 // MBIP // MAP3K12 binding inhibitory protein 1 // 14q13.3 // 51562 /// NM_00	MBIP	NM_016586	0.0363749	0.0363749	2.42353	2.42353	SRSF3si2 DOXY up vs SRSF3si2 NO DOXY	26.0007	1.63101	0.125459	1
4396	3862640	ENST00000357949 // SERTAD1 // SERTA domain containing 1 // 19q13.1-q13.2 // 29950 /// N	SERTAD1	ENST00000357949	0.00123601	0.00123601	2.42783	2.42783	SRSF3si2 DOXY up vs SRSF3si2 NO DOXY	807.554	1.63756	0.0040556	1
6334	3695199	ENST00000258198 // DYNC1LI2 // dynein, cytoplasmic 1, light intermediate chain 2 // 16q	DYNC1LI2	ENST00000258198	0.02221	0.02221	2.43556	2.43556	SRSF3si2 DOXY up vs SRSF3si2 NO DOXY	43.5304	1.64931	0.0757775	1
1275	4017810	NM_022977 // ACSL4 // acyl-CoA synthetase long-chain family member 4 // Xq22.3-q23 // 2	ACSL4	NM_022977	0.0190374	0.0190374	2.44577	2.44577	SRSF3si2 DOXY up vs SRSF3si2 NO DOXY	51.0329	1.66485	0.065246	1
10487	3016177	NM_001283 // AP1S1 // adaptor-related protein complex 1, sigma 1 subunit // 7q22.1 // 1	AP1S1	NM_001283	0.0213419	0.0213419	2.44676	2.44676	SRSF3si2 DOXY up vs SRSF3si2 NO DOXY	45.3617	1.66634	0.0734693	1
4434	3862704	NM_004756 // NUMBL // numb homolog (Drosophila)-like // 19q13.13-q13.2 // 9253 /// ENST	NUMBL	NM_004756	0.00545158	0.00545158	2.44733	2.44733	SRSF3si2 DOXY up vs SRSF3si2 NO DOXY	181.934	1.66722	0.0183278	1
18077	2586845	NM_003705 // SLC25A12 // solute carrier family 25 (aspartate/glutamate carrier), member	SLC25A12	NM_003705	0.00372629	0.00372629	2.45408	2.45408	SRSF3si2 DOXY up vs SRSF3si2 NO DOXY	266.865	1.6775	0.0125719	1
1736	2709414	NM_001134415 // TBCCD1 // TBCC domain containing 1 // 3q27.3 // 55171 /// ENST000004242	TBCCD1	NM_001134415	0.00372727	0.00372727	2.45432	2.45432	SRSF3si2 DOXY up vs SRSF3si2 NO DOXY	266.794	1.67787	0.012578	1
11200	3067080	NM_006348 // COG5 // component of oligomeric golgi complex 5 // 7q31 // 10466 /// NM_00	COG5	NM_006348	0.0320141	0.0320141	2.45626	2.45626	SRSF3si2 DOXY up vs SRSF3si2 NO DOXY	29.7443	1.68082	0.113018	1
4986	2898746	NM_017640 // LRRC16A // leucine rich repeat containing 16A // 6p22.2 // 55604 /// NM_00	LRRC16A	NM_017640	0.0230143	0.0230143	2.46455	2.46455	SRSF3si2 DOXY up vs SRSF3si2 NO DOXY	41.9571	1.69345	0.0807227	1
6906	3476130	NM_001167856 // SBNO1 // strawberry notch homolog 1 (Drosophila) // 12q24.31 // 55206 /	SBNO1	NM_001167856	0.00174241	0.00174241	2.47187	2.47187	SRSF3si2 DOXY up vs SRSF3si2 NO DOXY	572.417	1.7046	0.00595581	1
2552	3529547	NM_025230 // DCAF11 // DDB1 and CUL4 associated factor 11 // 14q11.2 // 80344 /// ENST0	DCAF11	NM_025230	0.0127198	0.0127198	2.47403	2.47403	SRSF3si2 DOXY up vs SRSF3si2 NO DOXY	77.121	1.7079	0.0442913	1
937	2428699	NM_006608 // PHTF1 // putative homeodomain transcription factor 1 // 1p13 // 10745 ///	PHTF1	NM_006608	0.031938	0.031938	2.47752	2.47752	SRSF3si2 DOXY up vs SRSF3si2 NO DOXY	29.8188	1.71321	0.114908	1
6605	3950726	ENST00000216061 // PPP6R2 // protein phosphatase 6, regulatory subunit 2 // 22q13.33 //	PPP6R2	ENST00000216061	0.0029211	0.0029211	2.47884	2.47884	SRSF3si2 DOXY up vs SRSF3si2 NO DOXY	340.838	1.71522	0.0100647	1
16062	3464000	ENST00000256151 // CCDC59 // coiled-coil domain containing 59 // 12q21.31 // 29080 ///	CCDC59	ENST00000256151	0.000298417	0.000298417	2.48661	2.48661	SRSF3si2 DOXY up vs SRSF3si2 NO DOXY	3349.51	1.72707	0.00103124	1
9657	3015276	ENST00000470153 // CNPY4 // canopy 4 homolog (zebrafish) // 7q22.1 // 245812	CNPY4	ENST00000470153	0.0306695	0.0306695	2.48949	2.48949	SRSF3si2 DOXY up vs SRSF3si2 NO DOXY	31.1135	1.73146	0.1113	1
10601	3735623	NM_001242532 // MFSD11 // major facilitator superfamily domain containing 11 // 17q25 /	MFSD11	NM_001242532	0.0311237	0.0311237	2.49823	2.49823	SRSF3si2 DOXY up vs SRSF3si2 NO DOXY	30.6377	1.74479	0.113898	1
12114	2993727	NR_037670 // SNX10 // sorting nexin 10 // 7p15.2 // 29887 /// NM_001199835 // SNX10 //	SNX10	NR_037670	0.0180414	0.0180414	2.50138	2.50138	SRSF3si2 DOXY up vs SRSF3si2 NO DOXY	53.9328	1.7496	0.0648808	1
16345	3744039	NM_021210 // TRAPPC1 // trafficking protein particle complex 1 // 17p13.1 // 58485 ///	TRAPPC1	NM_021210	0.0389751	0.0389751	2.50321	2.50321	SRSF3si2 DOXY up vs SRSF3si2 NO DOXY	24.1673	1.75239	0.145022	1
6534	3755359	NM_003559 // PIP4K2B // phosphatidylinositol-5-phosphate 4-kinase, type II, beta // 17q	PIP4K2B	NM_003559	0.0020937	0.0020937	2.50603	2.50603	SRSF3si2 DOXY up vs SRSF3si2 NO DOXY	476.124	1.7567	0.00737917	1
358	2403470	NM_014280 // DNAJC8 // DnaJ (Hsp40) homolog, subfamily C, member 8 // 1p35.3 // 22826 /	DNAJC8	NM_014280	0.00616209	0.00616209	2.50654	2.50654	SRSF3si2 DOXY up vs SRSF3si2 NO DOXY	160.784	1.75747	0.0218612	1
17209	3524999	NM_002312 // LIG4 // ligase IV, DNA, ATP-dependent // 13q33-q34 // 3981 /// NM_00109826	LIG4	NM_002312	0.0461716	0.0461716	2.51129	2.51129	SRSF3si2 DOXY up vs SRSF3si2 NO DOXY	20.1701	1.76473	0.174984	1
2897	2676167	NM_003280 // TNNC1 // troponin C type 1 (slow) // 3p21.1 // 7134 /// ENST00000232975 //	TNNC1	NM_003280	0.0122908	0.0122908	2.51295	2.51295	SRSF3si2 DOXY up vs SRSF3si2 NO DOXY	79.8651	1.76725	0.0442559	1
14273	3351564	ENST00000361417 // PHLDB1 // pleckstrin homology-like domain, family B, member 1 // 11q	PHLDB1	ENST00000361417	0.0194074	0.0194074	2.52261	2.52261	SRSF3si2 DOXY up vs SRSF3si2 NO DOXY	50.0316	1.782	0.0712349	1
5301	3009198	NM_001040457 // RHBDD2 // rhomboid domain containing 2 // 7q11.23 // 57414 /// ENST0000	RHBDD2	NM_001040457	0.0202776	0.0202776	2.52688	2.52688	SRSF3si2 DOXY up vs SRSF3si2 NO DOXY	47.8207	1.78853	0.0748016	1
1602	3748400	ENST00000443444 // CCDC144A // coiled-coil domain containing 144A // 17p11.2 // 9720 //	CCDC144A	ENST00000443444	0.00639216	0.00639216	2.52849	2.52849	SRSF3si2 DOXY up vs SRSF3si2 NO DOXY	154.943	1.79098	0.0231179	1
4829	3667902	NM_014003 // DHX38 // DEAH (Asp-Glu-Ala-His) box polypeptide 38 // 16q22 // 9785 /// EN	DHX38	NM_014003	0.0207272	0.0207272	2.53166	2.53166	SRSF3si2 DOXY up vs SRSF3si2 NO DOXY	46.7509	1.79583	0.0768253	1
14794	2997097	NM_001788 // SEPT7 // septin 7 // 7p14.2 // 989 /// NM_001011553 // SEPT7 // septin 7 /	SEPT7	NM_001788	0.0294856	0.0294856	2.53382	2.53382	SRSF3si2 DOXY up vs SRSF3si2 NO DOXY	32.4224	1.79913	0.110981	1
9763	3259631	ENST00000371103 // LCOR // ligand dependent nuclear receptor corepressor // 10q24 // 84	LCOR	ENST00000371103	0.00104854	0.00104854	2.53569	2.53569	SRSF3si2 DOXY up vs SRSF3si2 NO DOXY	952.212	1.80198	0.00378484	1
17053	3659306	ENST00000285737 // LONP2 // lon peptidase 2, peroxisomal // 16q12.1 // 83752 /// NM_031	LONP2	ENST00000285737	0.00123788	0.00123788	2.54411	2.54411	SRSF3si2 DOXY up vs SRSF3si2 NO DOXY	806.334	1.81484	0.00450146	1
13265	2361279	NM_170707 // LMNA // lamin A/C // 1q22 // 4000 /// NR_047544 // LMNA // lamin A/C // 1q	LMNA	NM_170707	0.0133291	0.0133291	2.54451	2.54451	SRSF3si2 DOXY up vs SRSF3si2 NO DOXY	73.5272	1.81546	0.049382	1
15396	3852691	NM_005804 // DDX39A // DEAD (Asp-Glu-Ala-Asp) box polypeptide 39A // 19p13.12 // 10212	DDX39A	NM_005804	0.00326758	0.00326758	2.55187	2.55187	SRSF3si2 DOXY up vs SRSF3si2 NO DOXY	304.537	1.8267	0.0119966	1
7129	3975869	NM_006915 // RP2 // retinitis pigmentosa 2 (X-linked recessive) // Xp11.3 // 6102 /// E	RP2	NM_006915	0.0166046	0.0166046	2.55617	2.55617	SRSF3si2 DOXY up vs SRSF3si2 NO DOXY	58.7286	1.83328	0.0624321	1
11282	4006416	NM_173794 // FUNDC1 // FUN14 domain containing 1 // Xp11.3 // 139341 /// ENST0000037804	FUNDC1	NM_173794	0.0156442	0.0156442	2.5567	2.5567	SRSF3si2 DOXY up vs SRSF3si2 NO DOXY	62.4252	1.83409	0.0587611	1
16488	2950277	ENST00000479386 // HLA-DMA // major histocompatibility complex, class II, DM alpha // 6	HLA-DMA	ENST00000479386	0.00470245	0.00470245	2.55882	2.55882	SRSF3si2 DOXY up vs SRSF3si2 NO DOXY	211.156	1.83733	0.0174025	1
15635	4012949	NM_004299 // ABCB7 // ATP-binding cassette, sub-family B (MDR/TAP), member 7 // Xq13.3	ABCB7	NM_004299	0.00146352	0.00146352	2.55978	2.55978	SRSF3si2 DOXY up vs SRSF3si2 NO DOXY	681.785	1.83879	0.00539404	1
12421	3263944	NM_145341 // PDCD4 // programmed cell death 4 (neoplastic transformation inhibitor) //	PDCD4	NM_145341	0.0369046	0.0369046	2.56126	2.56126	SRSF3si2 DOXY up vs SRSF3si2 NO DOXY	25.6063	1.84106	0.143797	1
17661	2452049	NM_032833 // PPP1R15B // protein phosphatase 1, regulatory subunit 15B // 1q32.1 // 849	PPP1R15B	NM_032833	0.00261763	0.00261763	2.58158	2.58158	SRSF3si2 DOXY up vs SRSF3si2 NO DOXY	380.526	1.87212	0.00983965	1
993	3273601	NM_004508 // IDI1 // isopentenyl-diphosphate delta isomerase 1 // 10p15.3 // 3422 /// E	IDI1	NM_004508	0.0175984	0.0175984	2.58161	2.58161	SRSF3si2 DOXY up vs SRSF3si2 NO DOXY	55.3279	1.87216	0.0676752	1
6132	2326157	NM_019557 // FAM54B // family with sequence similarity 54, member B // 1p36.11 // 56181	FAM54B	NM_019557	0.00238795	0.00238795	2.58641	2.58641	SRSF3si2 DOXY up vs SRSF3si2 NO DOXY	417.27	1.8795	0.00900858	1
10021	3929325	NM_003895 // SYNJ1 // synaptojanin 1 // 21q22.2 // 8867 /// NM_203446 // SYNJ1 // synap	SYNJ1	NM_003895	0.0323937	0.0323937	2.59376	2.59376	SRSF3si2 DOXY up vs SRSF3si2 NO DOXY	29.3784	1.89075	0.128717	1
8773	3708245	NM_201566 // SLC16A13 // solute carrier family 16, member 13 (monocarboxylic acid trans	SLC16A13	NM_201566	0.0157161	0.0157161	2.59762	2.59762	SRSF3si2 DOXY up vs SRSF3si2 NO DOXY	62.1331	1.89665	0.0610513	1
11576	2613441	NM_003884 // KAT2B // K(lysine) acetyltransferase 2B // 3p24 // 8850 /// ENST0000026375	KAT2B	NM_003884	0.0274172	0.0274172	2.60065	2.60065	SRSF3si2 DOXY up vs SRSF3si2 NO DOXY	34.9804	1.90128	0.108706	1
9378	3708826	NR_037926 // SENP3-EIF4A1 // SENP3-EIF4A1 readthrough // 17p // 100533955 /// NM_001416	SENP3-EIF4A1	NR_037926	0.00208812	0.00208812	2.60151	2.60151	SRSF3si2 DOXY up vs SRSF3si2 NO DOXY	477.401	1.90261	0.00797069	1
12140	3873115	NM_024958 // NRSN2 // neurensin 2 // 20p13 // 80023 /// ENST00000382291 // NRSN2 // neu	NRSN2	NM_024958	0.0380913	0.0380913	2.60679	2.60679	SRSF3si2 DOXY up vs SRSF3si2 NO DOXY	24.7624	1.91068	0.154321	1
6367	2596162	NM_017759 // INO80D // INO80 complex subunit D // 2q33.3 // 54891 /// ENST00000403263 /	INO80D	NM_017759	0.00970357	0.00970357	2.60771	2.60771	SRSF3si2 DOXY up vs SRSF3si2 NO DOXY	101.557	1.91209	0.0376555	1
8973	2380554	NM_016052 // RRP15 // ribosomal RNA processing 15 homolog (S. cerevisiae) // 1q41 // 51	RRP15	NM_016052	0.0251839	0.0251839	2.61296	2.61296	SRSF3si2 DOXY up vs SRSF3si2 NO DOXY	38.2142	1.92012	0.100493	1
17470	2781441	NM_198721 // COL25A1 // collagen, type XXV, alpha 1 // 4q25 // 84570 /// NM_001256074 /	COL25A1	NM_198721	0.0491031	0.0491031	2.61438	2.61438	SRSF3si2 DOXY up vs SRSF3si2 NO DOXY	18.8779	1.9223	0.203656	1
13629	3789442	ENST00000254442 // WDR7 // WD repeat domain 7 // 18q21.31 // 23335 /// NM_015285 // WDR	WDR7	ENST00000254442	0.00143282	0.00143282	2.61498	2.61498	SRSF3si2 DOXY up vs SRSF3si2 NO DOXY	696.425	1.92321	0.0055231	1
5132	3034449	NM_018051 // WDR60 // WD repeat domain 60 // 7q36.3 // 55112 /// ENST00000407559 // WDR	WDR60	NM_018051	0.00739923	0.00739923	2.61537	2.61537	SRSF3si2 DOXY up vs SRSF3si2 NO DOXY	133.651	1.92381	0.0287886	1
6143	3499632	ENST00000355739 // BIVM-ERCC5 // BIVM-ERCC5 readthrough // 13q // 100533467 /// ENST000	BIVM-ERCC5	ENST00000355739	0.0183673	0.0183673	2.62003	2.62003	SRSF3si2 DOXY up vs SRSF3si2 NO DOXY	52.9491	1.93095	0.0729359	1
7736	2877639	NM_001037633 // SIL1 // SIL1 homolog, endoplasmic reticulum chaperone (S. cerevisiae) /	SIL1	NM_001037633	0.00380232	0.00380232	2.63717	2.63717	SRSF3si2 DOXY up vs SRSF3si2 NO DOXY	261.498	1.95717	0.0149689	1
2307	2759857	NM_003501 // ACOX3 // acyl-CoA oxidase 3, pristanoyl // 4p15.3 // 8310 /// ENST00000356	ACOX3	NM_003501	0.00027541	0.00027541	2.63842	2.63842	SRSF3si2 DOXY up vs SRSF3si2 NO DOXY	3629.44	1.95909	0.00107955	1
12054	2358743	NM_001204856 // SCNM1 // sodium channel modifier 1 // 1q21.3 // 79005 /// NM_024041 //	SCNM1	NM_001204856	0.00315315	0.00315315	2.63974	2.63974	SRSF3si2 DOXY up vs SRSF3si2 NO DOXY	315.644	1.96111	0.0124261	1
4921	3473727	NM_018639 // WSB2 // WD repeat and SOCS box containing 2 // 12q24.23 // 55884 /// ENST0	WSB2	NM_018639	0.00407087	0.00407087	2.6421	2.6421	SRSF3si2 DOXY up vs SRSF3si2 NO DOXY	244.149	1.96472	0.0160945	1
11927	2358591	NM_003568 // ANXA9 // annexin A9 // 1q21 // 8416 /// ENST00000368947 // ANXA9 // annexi	ANXA9	NM_003568	0.00950654	0.00950654	2.64694	2.64694	SRSF3si2 DOXY up vs SRSF3si2 NO DOXY	103.693	1.97213	0.0380378	1
8511	3977651	NM_001005333 // MAGED1 // melanoma antigen family D, 1 // Xp11.23 // 9500 /// ENST00000	MAGED1	NM_001005333	0.00403554	0.00403554	2.65299	2.65299	SRSF3si2 DOXY up vs SRSF3si2 NO DOXY	246.299	1.98139	0.0160893	1
5337	2899233	NM_003532 // HIST1H3E // histone cluster 1, H3e // 6p22.1 // 8353 /// ENST00000360408 /	HIST1H3E	NM_003532	0.0174507	0.0174507	2.65855	2.65855	SRSF3si2 DOXY up vs SRSF3si2 NO DOXY	55.8087	1.9899	0.0713116	1
1014	2893847	NM_152551 // SNRNP48 // small nuclear ribonucleoprotein 48kDa (U11/U12) // 6p24.3 // 15	SNRNP48	NM_152551	0.0163307	0.0163307	2.66523	2.66523	SRSF3si2 DOXY up vs SRSF3si2 NO DOXY	59.7385	2.00013	0.0669629	1
7485	3951887	NM_001696 // ATP6V1E1 // ATPase, H+ transporting, lysosomal 31kDa, V1 subunit E1 // 22q	ATP6V1E1	NM_001696	0.00295443	0.00295443	2.67431	2.67431	SRSF3si2 DOXY up vs SRSF3si2 NO DOXY	336.975	2.01403	0.0119536	1
454	2403585	NM_001135218 // TAF12 // TAF12 RNA polymerase II, TATA box binding protein (TBP)-associ	TAF12	NM_001135218	0.0233044	0.0233044	2.67688	2.67688	SRSF3si2 DOXY up vs SRSF3si2 NO DOXY	41.4162	2.01796	0.097448	1
2776	3944882	NM_002305 // LGALS1 // lectin, galactoside-binding, soluble, 1 // 22q13.1 // 3956 /// E	LGALS1	NM_002305	0.00797517	0.00797517	2.67942	2.67942	SRSF3si2 DOXY up vs SRSF3si2 NO DOXY	123.891	2.02186	0.0326393	1
13412	3569401	NM_016026 // RDH11 // retinol dehydrogenase 11 (all-trans/9-cis/11-cis) // 14q24.1 // 5	RDH11	NM_016026	0.0154339	0.0154339	2.68137	2.68137	SRSF3si2 DOXY up vs SRSF3si2 NO DOXY	63.2963	2.02484	0.0639798	1
13445	3569441	NM_015346 // ZFYVE26 // zinc finger, FYVE domain containing 26 // 14q24.1 // 23503 ///	ZFYVE26	NM_015346	0.00844193	0.00844193	2.6834	2.6834	SRSF3si2 DOXY up vs SRSF3si2 NO DOXY	116.958	2.02795	0.0346781	1
1360	2319340	NM_032315 // SLC25A33 // solute carrier family 25 (pyrimidine nucleotide carrier), memb	SLC25A33	NM_032315	0.0316138	0.0316138	2.68724	2.68724	SRSF3si2 DOXY up vs SRSF3si2 NO DOXY	30.1397	2.03383	0.13496	1
9702	3209623	NM_001102420 // ZFAND5 // zinc finger, AN1-type domain 5 // 9q13-q21 // 7763 /// NM_001	ZFAND5	NM_001102420	0.00807672	0.00807672	2.68829	2.68829	SRSF3si2 DOXY up vs SRSF3si2 NO DOXY	122.315	2.03544	0.0332821	1
2932	4019611	NM_024528 // NKAP // NFKB activating protein // Xq24 // 79576 /// ENST00000371410 // NK	NKAP	NM_024528	0.00698439	0.00698439	2.68996	2.68996	SRSF3si2 DOXY up vs SRSF3si2 NO DOXY	141.678	2.038	0.0287694	1
537	3992354	NM_001042537 // SLC9A6 // solute carrier family 9, subfamily A (NHE6, cation proton ant	SLC9A6	NM_001042537	0.0118582	0.0118582	2.69195	2.69195	SRSF3si2 DOXY up vs SRSF3si2 NO DOXY	82.8329	2.04104	0.0492809	1
9214	2829416	NM_021982 // SEC24A // SEC24 family, member A (S. cerevisiae) // 5q31.1 // 10802 /// EN	SEC24A	NM_021982	0.0230148	0.0230148	2.69221	2.69221	SRSF3si2 DOXY up vs SRSF3si2 NO DOXY	41.9561	2.04144	0.0973131	1
5344	2910236	NR_033327 // EFHC1 // EF-hand domain (C-terminal) containing 1 // 6p12.3 // 114327 ///	EFHC1	NR_033327	0.00191691	0.00191691	2.69672	2.69672	SRSF3si2 DOXY up vs SRSF3si2 NO DOXY	520.173	2.04835	0.00787564	1
1468	2709132	NM_004454 // ETV5 // ets variant 5 // 3q28 // 2119 /// ENST00000306376 // ETV5 // ets v	ETV5	NM_004454	0.00862056	0.00862056	2.7072	2.7072	SRSF3si2 DOXY up vs SRSF3si2 NO DOXY	114.504	2.06439	0.0360581	1
608	2673547	NM_001040454 // SLC26A6 // solute carrier family 26, member 6 // 3p21.3 // 65010 /// EN	SLC26A6	NM_001040454	0.014243	0.014243	2.70752	2.70752	SRSF3si2 DOXY up vs SRSF3si2 NO DOXY	68.7133	2.06488	0.0601014	1
10606	3396003	NM_001199922 // SIAE // sialic acid acetylesterase // 11q24 // 54414 /// NM_170601 // S	SIAE	NM_001199922	0.0154818	0.0154818	2.71513	2.71513	SRSF3si2 DOXY up vs SRSF3si2 NO DOXY	63.0958	2.07654	0.0658217	1
11699	3982423	NM_000052 // ATP7A // ATPase, Cu++ transporting, alpha polypeptide // Xq21.1 // 538 ///	ATP7A	NM_000052	0.0106747	0.0106747	2.71567	2.71567	SRSF3si2 DOXY up vs SRSF3si2 NO DOXY	92.1825	2.07737	0.0450709	1
7253	3891643	NM_022106 // FAM217B // family with sequence similarity 217, member B // 20q13.33 // 63	FAM217B	NM_022106	0.0474571	0.0474571	2.71755	2.71755	SRSF3si2 DOXY up vs SRSF3si2 NO DOXY	19.5838	2.08024	0.212445	1
10615	3761164	NM_003726 // SKAP1 // src kinase associated phosphoprotein 1 // 17q21.32 // 8631 /// NM	SKAP1	NM_003726	0.0146862	0.0146862	2.71783	2.71783	SRSF3si2 DOXY up vs SRSF3si2 NO DOXY	66.595	2.08068	0.0624874	1
1203	3418249	ENST00000455537 // KIF5A // kinesin family member 5A // 12q13.13 // 3798 /// NM_004984	KIF5A	ENST00000455537	0.00159856	0.00159856	2.72345	2.72345	SRSF3si2 DOXY up vs SRSF3si2 NO DOXY	624.063	2.08928	0.00669574	1
12737	3958266	---		---	0.0166608	0.0166608	2.72379	2.72379	SRSF3si2 DOXY up vs SRSF3si2 NO DOXY	58.5255	2.0898	0.0714151	1
10929	3761538	ENST00000290295 // HOXB13 // homeobox B13 // 17q21.2 // 10481 /// NM_006361 // HOXB13 /	HOXB13	ENST00000290295	0.0336573	0.0336573	2.72383	2.72383	SRSF3si2 DOXY up vs SRSF3si2 NO DOXY	28.2198	2.08986	0.148113	1
542	2623515	NM_000688 // ALAS1 // aminolevulinate, delta-, synthase 1 // 3p21.1 // 211 /// ENST0000	ALAS1	NM_000688	0.030973	0.030973	2.7254	2.7254	SRSF3si2 DOXY up vs SRSF3si2 NO DOXY	30.794	2.09228	0.135888	1
4356	3887117	NM_001127695 // CTSA // cathepsin A // 20q13.1 // 5476 /// NM_000308 // CTSA // catheps	CTSA	NM_001127695	0.0258292	0.0258292	2.72739	2.72739	SRSF3si2 DOXY up vs SRSF3si2 NO DOXY	37.2225	2.09531	0.112583	1
795	3247818	ENST00000373886 // BICC1 // bicaudal C homolog 1 (Drosophila) // 10q21.1 // 80114 /// N	BICC1	ENST00000373886	0.0164213	0.0164213	2.73265	2.73265	SRSF3si2 DOXY up vs SRSF3si2 NO DOXY	59.4007	2.10337	0.0708197	1
378	3417184	ENST00000394109 // SUOX // sulfite oxidase // 12q13.2 // 6821 /// NM_000456 // SUOX //	SUOX	ENST00000394109	0.0108893	0.0108893	2.73323	2.73323	SRSF3si2 DOXY up vs SRSF3si2 NO DOXY	90.336	2.10425	0.0465873	1
11706	2807862	ENST00000381647 // C5orf51 // chromosome 5 open reading frame 51 // 5p13.1 // 285636 //	C5orf51	ENST00000381647	0.0167992	0.0167992	2.74654	2.74654	SRSF3si2 DOXY up vs SRSF3si2 NO DOXY	58.0309	2.12464	0.0732245	1
652	3187686	ENST00000373823 // GSN // gelsolin // 9q33 // 2934 /// ENST00000449733 // GSN // gelsol	GSN	ENST00000373823	0.0136979	0.0136979	2.75971	2.75971	SRSF3si2 DOXY up vs SRSF3si2 NO DOXY	71.5071	2.1448	0.0599886	1
111	3246888	ENST00000373980 // PRKG1 // protein kinase, cGMP-dependent, type I // 10q11.2 // 5592 /	PRKG1	ENST00000373980	0.0310639	0.0310639	2.76588	2.76588	SRSF3si2 DOXY up vs SRSF3si2 NO DOXY	30.6996	2.15426	0.140345	1
4118	3557106	NM_014977 // ACIN1 // apoptotic chromatin condensation inducer 1 // 14q11.2 // 22985 //	ACIN1	NM_014977	0.0301666	0.0301666	2.76645	2.76645	SRSF3si2 DOXY up vs SRSF3si2 NO DOXY	31.6569	2.15513	0.136155	1
355	3942179	NM_021090 // MTMR3 // myotubularin related protein 3 // 22q12.2 // 8897 /// NM_153050 /	MTMR3	NM_021090	0.000348867	0.000348867	2.77209	2.77209	SRSF3si2 DOXY up vs SRSF3si2 NO DOXY	2864.92	2.16377	0.00151053	1
17711	3415744	ENST00000301464 // IGFBP6 // insulin-like growth factor binding protein 6 // 12q13 // 3	IGFBP6	ENST00000301464	0.0173335	0.0173335	2.7806	2.7806	SRSF3si2 DOXY up vs SRSF3si2 NO DOXY	56.1963	2.17679	0.077471	1
14439	3801411	ENST00000269228 // NPC1 // Niemann-Pick disease, type C1 // 18q11-q12 // 4864 /// NM_00	NPC1	ENST00000269228	0.0107671	0.0107671	2.78243	2.78243	SRSF3si2 DOXY up vs SRSF3si2 NO DOXY	91.378	2.17959	0.047705	1
13802	4009506	NM_015107 // PHF8 // PHD finger protein 8 // Xp11.22 // 23133 /// ENST00000338154 // PH	PHF8	NM_015107	0.0206786	0.0206786	2.79072	2.79072	SRSF3si2 DOXY up vs SRSF3si2 NO DOXY	46.8644	2.19229	0.093559	1
5115	2460368	NM_024525 // TTC13 // tetratricopeptide repeat domain 13 // 1q42.2 // 79573 /// ENST000	TTC13	NM_024525	0.0302045	0.0302045	2.79707	2.79707	SRSF3si2 DOXY up vs SRSF3si2 NO DOXY	31.6153	2.202	0.1393	1
13274	2859775	NM_019072 // SGTB // small glutamine-rich tetratricopeptide repeat (TPR)-containing, be	SGTB	NM_019072	0.0241764	0.0241764	2.80609	2.80609	SRSF3si2 DOXY up vs SRSF3si2 NO DOXY	39.8687	2.21581	0.111155	1
3091	2676352	NM_003157 // NEK4 // NIMA (never in mitosis gene a)-related kinase 4 // 3p21.1 // 6787	NEK4	NM_003157	0.0323777	0.0323777	2.80912	2.80912	SRSF3si2 DOXY up vs SRSF3si2 NO DOXY	29.3937	2.22046	0.151084	1
5532	3204721	ENST00000378292 // TPM2 // tropomyosin 2 (beta) // 9p13 // 7169 /// NM_003289 // TPM2 /	TPM2	ENST00000378292	0.00649321	0.00649321	2.83474	2.83474	SRSF3si2 DOXY up vs SRSF3si2 NO DOXY	152.509	2.25965	0.0296331	1
699	2428405	ENST00000285735 // RHOC // ras homolog family member C // 1p13.1 // 389 /// NM_175744 /	RHOC	ENST00000285735	0.0126795	0.0126795	2.84273	2.84273	SRSF3si2 DOXY up vs SRSF3si2 NO DOXY	77.3705	2.27188	0.0587272	1
7020	3426301	ENST00000542893 // CRADD // CASP2 and RIPK1 domain containing adaptor with death domain	CRADD	ENST00000542893	0.0417457	0.0417457	2.8525	2.8525	SRSF3si2 DOXY up vs SRSF3si2 NO DOXY	22.4652	2.28682	0.203588	1
256	3991889	NM_001078171 // FAM127A // family with sequence similarity 127, member A // Xq26 // 893	FAM127A	NM_001078171	0.00247635	0.00247635	2.85933	2.85933	SRSF3si2 DOXY up vs SRSF3si2 NO DOXY	402.321	2.29727	0.0114201	1
5564	2350922	NM_000850 // GSTM4 // glutathione S-transferase mu 4 // 1p13.3 // 2948 /// ENST00000369	GSTM4	NM_000850	0.0429092	0.0429092	2.8711	2.8711	SRSF3si2 DOXY up vs SRSF3si2 NO DOXY	21.816	2.31528	0.212256	1
5397	2594987	ENST00000409474 // MPP4 // membrane protein, palmitoylated 4 (MAGUK p55 subfamily membe	MPP4	ENST00000409474	0.0404145	0.0404145	2.88533	2.88533	SRSF3si2 DOXY up vs SRSF3si2 NO DOXY	23.2539	2.33703	0.201001	1
11592	2333673	---		---	0.00405465	0.00405465	2.89476	2.89476	SRSF3si2 DOXY up vs SRSF3si2 NO DOXY	245.131	2.35145	0.0191852	1
3155	3751058	NM_001077498 // FAM222B // family with sequence similarity 222, member B // 17q11.2 //	FAM222B	NM_001077498	0.0027091	0.0027091	2.89483	2.89483	SRSF3si2 DOXY up vs SRSF3si2 NO DOXY	367.627	2.35156	0.0127932	1
9627	3954375	NM_206953 // PRAME // preferentially expressed antigen in melanoma // 22q11.22 // 23532	PRAME	NM_206953	0.00117299	0.00117299	2.90772	2.90772	SRSF3si2 DOXY up vs SRSF3si2 NO DOXY	851.025	2.37126	0.00557272	1
4162	2907596	NM_033112 // RRP36 // ribosomal RNA processing 36 homolog (S. cerevisiae) // 6p21.1 //	RRP36	NM_033112	0.0281317	0.0281317	2.90809	2.90809	SRSF3si2 DOXY up vs SRSF3si2 NO DOXY	34.0542	2.37182	0.139296	1
12901	2359764	NM_012437 // SNAPIN // SNAP-associated protein // 1q21.3 // 23557 /// ENST00000368685 /	SNAPIN	NM_012437	0.00814837	0.00814837	2.93109	2.93109	SRSF3si2 DOXY up vs SRSF3si2 NO DOXY	121.226	2.40695	0.0397102	1
15469	3852783	NM_006145 // DNAJB1 // DnaJ (Hsp40) homolog, subfamily B, member 1 // 19p13.2 // 3337 /	DNAJB1	NM_006145	0.0160174	0.0160174	2.93112	2.93112	SRSF3si2 DOXY up vs SRSF3si2 NO DOXY	60.9363	2.407	0.0790005	1
14234	2691982	NR_026698 // KPNA1 // karyopherin alpha 1 (importin alpha 5) // 3q21 // 3836 /// NM_002	KPNA1	NR_026698	0.0264053	0.0264053	2.93215	2.93215	SRSF3si2 DOXY up vs SRSF3si2 NO DOXY	36.3779	2.40858	0.13242	1
4192	2457988	NM_001042510 // ZNF706 // zinc finger protein 706 // 8q22.3 // 51123 /// NM_016096 // Z	ZNF706	NM_001042510	0.00380864	0.00380864	2.94155	2.94155	SRSF3si2 DOXY up vs SRSF3si2 NO DOXY	261.062	2.42293	0.0185621	1
13880	3629811	NM_001144823 // DENND4A // DENN/MADD domain containing 4A // 15q22.31 // 10260 /// NM_0	DENND4A	NM_001144823	0.0259281	0.0259281	2.95093	2.95093	SRSF3si2 DOXY up vs SRSF3si2 NO DOXY	37.0748	2.43725	0.131478	1
9665	3065244	NM_006989 // RASA4 // RAS p21 protein activator 4 // 7q22 // 10156 /// ENST00000262940	RASA4	NM_006989	0.00231235	0.00231235	2.96862	2.96862	SRSF3si2 DOXY up vs SRSF3si2 NO DOXY	430.961	2.46424	0.011436	1
1259	3418298	---		---	0.035834	0.035834	2.9921	2.9921	SRSF3si2 DOXY up vs SRSF3si2 NO DOXY	26.4156	2.50007	0.189287	1
12765	3983717	NM_001171110 // FAM133A // family with sequence similarity 133, member A // Xq21.32 //	FAM133A	NM_001171110	0.0232844	0.0232844	2.99278	2.99278	SRSF3si2 DOXY up vs SRSF3si2 NO DOXY	41.4532	2.50109	0.120671	1
13082	2859565	---		---	0.0473884	0.0473884	3.00212	3.00212	SRSF3si2 DOXY up vs SRSF3si2 NO DOXY	19.6143	2.51533	0.256479	1
10076	2771342	NM_004439 // EPHA5 // EPH receptor A5 // 4q13.1 // 2044 /// NM_182472 // EPHA5 // EPH r	EPHA5	NM_004439	0.0217093	0.0217093	3.03937	3.03937	SRSF3si2 DOXY up vs SRSF3si2 NO DOXY	44.5686	2.57208	0.115421	1
5179	2434925	NM_002651 // PI4KB // phosphatidylinositol 4-kinase, catalytic, beta // 1q21 // 5298 //	PI4KB	NM_002651	0.0413739	0.0413739	3.05097	3.05097	SRSF3si2 DOXY up vs SRSF3si2 NO DOXY	22.6804	2.58975	0.228369	1
12184	3457947	NM_013449 // BAZ2A // bromodomain adjacent to zinc finger domain, 2A // 12q13.3 // 1117	BAZ2A	NM_013449	0.00242859	0.00242859	3.05643	3.05643	SRSF3si2 DOXY up vs SRSF3si2 NO DOXY	410.263	2.59806	0.0126653	1
4120	3057520	NM_031925 // TMEM120A // transmembrane protein 120A // 7q11.23 // 83862 /// BC029487 //	TMEM120A	NM_031925	0.00696141	0.00696141	3.07686	3.07686	SRSF3si2 DOXY up vs SRSF3si2 NO DOXY	142.151	2.62913	0.0369908	1
7373	3402315	NM_001769 // CD9 // CD9 molecule // 12p13.3 // 928 /// AY966455 // CD9 // CD9 molecule	CD9	NM_001769	0.0150685	0.0150685	3.09101	3.09101	SRSF3si2 DOXY up vs SRSF3si2 NO DOXY	64.8674	2.65064	0.081725	1
18133	3721516	NM_031421 // TTC25 // tetratricopeptide repeat domain 25 // 17q21.2 // 83538 /// ENST00	TTC25	NM_031421	0.00238363	0.00238363	3.09356	3.09356	SRSF3si2 DOXY up vs SRSF3si2 NO DOXY	418.028	2.65452	0.0127002	1
12985	2919399	NM_001004317 // LIN28B // lin-28 homolog B (C. elegans) // 6q21 // 389421 /// ENST00000	LIN28B	NM_001004317	0.014182	0.014182	3.09643	3.09643	SRSF3si2 DOXY up vs SRSF3si2 NO DOXY	69.0155	2.65887	0.0770515	1
10709	3845647	NM_199054 // MKNK2 // MAP kinase interacting serine/threonine kinase 2 // 19p13.3 // 28	MKNK2	NM_199054	0.0257475	0.0257475	3.1011	3.1011	SRSF3si2 DOXY up vs SRSF3si2 NO DOXY	37.3453	2.66597	0.142774	1
12267	3104013	ENST00000521891 // ZFHX4 // zinc finger homeobox 4 // 8q21.11 // 79776 /// NM_024721 //	ZFHX4	ENST00000521891	0.0117965	0.0117965	3.10936	3.10936	SRSF3si2 DOXY up vs SRSF3si2 NO DOXY	83.2741	2.67852	0.0643303	1
11334	2772876	NM_014243 // ADAMTS3 // ADAM metallopeptidase with thrombospondin type 1 motif, 3 // 4q	ADAMTS3	NM_014243	0.00763923	0.00763923	3.11528	3.11528	SRSF3si2 DOXY up vs SRSF3si2 NO DOXY	129.405	2.6875	0.0415362	1
6677	2876257	ENST00000402673 // SAR1B // SAR1 homolog B (S. cerevisiae) // 5q31.1 // 51128 /// NM_00	SAR1B	ENST00000402673	0.000536447	0.000536447	3.12532	3.12532	SRSF3si2 DOXY up vs SRSF3si2 NO DOXY	1862.62	2.70275	0.0029021	1
11115	2442858	NM_001143674 // BRP44 // brain protein 44 // 1q24 // 25874 /// NM_015415 // BRP44 // br	BRP44	NM_001143674	0.0270598	0.0270598	3.16397	3.16397	SRSF3si2 DOXY up vs SRSF3si2 NO DOXY	35.462	2.76136	0.155736	1
17745	3771037	NM_012478 // WBP2 // WW domain binding protein 2 // 17q25 // 23558 /// ENST00000254806	WBP2	NM_012478	0.0304519	0.0304519	3.17772	3.17772	SRSF3si2 DOXY up vs SRSF3si2 NO DOXY	31.3464	2.78219	0.177513	1
864	2903673	NR_027692 // PHF1 // PHD finger protein 1 // 6p21.3 // 5252 /// NM_024165 // PHF1 // PH	PHF1	NR_027692	0.00370199	0.00370199	3.18021	3.18021	SRSF3si2 DOXY up vs SRSF3si2 NO DOXY	268.626	2.78596	0.0207423	1
16733	2974935	AL833602 // SLC2A12 // solute carrier family 2 (facilitated glucose transporter), membe	SLC2A12	AL833602	0.0107657	0.0107657	3.1925	3.1925	SRSF3si2 DOXY up vs SRSF3si2 NO DOXY	91.39	2.80457	0.0613759	1
1334	3638204	NM_005928 // MFGE8 // milk fat globule-EGF factor 8 protein // 15q25 // 4240 /// ENST00	MFGE8	NM_005928	0.0165419	0.0165419	3.21979	3.21979	SRSF3si2 DOXY up vs SRSF3si2 NO DOXY	58.9569	2.84585	0.0965401	1
8923	3978169	NM_022117 // TSPYL2 // TSPY-like 2 // Xp11.2 // 64061 /// ENST00000375442 // TSPYL2 //	TSPYL2	NM_022117	0.00836916	0.00836916	3.2372	3.2372	SRSF3si2 DOXY up vs SRSF3si2 NO DOXY	117.988	2.87216	0.0486855	1
4238	3033209	NM_198336 // INSIG1 // insulin induced gene 1 // 7q36 // 3638 /// ENST00000344756 // IN	INSIG1	NM_198336	0.0319477	0.0319477	3.24504	3.24504	SRSF3si2 DOXY up vs SRSF3si2 NO DOXY	29.8093	2.884	0.193497	1
10339	2991395	NM_178423 // HDAC9 // histone deacetylase 9 // 7p21.1 // 9734 /// ENST00000406451 // HD	HDAC9	NM_178423	0.0116985	0.0116985	3.25338	3.25338	SRSF3si2 DOXY up vs SRSF3si2 NO DOXY	83.9836	2.8966	0.0689801	1
7605	3257246	NM_001548 // IFIT1 // interferon-induced protein with tetratricopeptide repeats 1 // 10	IFIT1	NM_001548	0.00609391	0.00609391	3.25875	3.25875	SRSF3si2 DOXY up vs SRSF3si2 NO DOXY	162.6	2.90471	0.0357283	1
5527	3704299	NM_002461 // MVD // mevalonate (diphospho) decarboxylase // 16q24.3 // 4597 /// ENST000	MVD	NM_002461	0.0179066	0.0179066	3.28197	3.28197	SRSF3si2 DOXY up vs SRSF3si2 NO DOXY	54.3497	2.93972	0.108178	1
4475	4022714	NM_021796 // PLAC1 // placenta-specific 1 // Xq26 // 10761 /// ENST00000359237 // PLAC1	PLAC1	NM_021796	0.0203329	0.0203329	3.31964	3.31964	SRSF3si2 DOXY up vs SRSF3si2 NO DOXY	47.6866	2.99645	0.125673	1
13781	2446244	NM_001267578 // TOR1AIP1 // torsin A interacting protein 1 // 1q24.2 // 26092 /// NM_01	TOR1AIP1	NM_001267578	0.014963	0.014963	3.32255	3.32255	SRSF3si2 DOXY up vs SRSF3si2 NO DOXY	65.3352	3.00083	0.0918595	1
1125	3723355	NM_144608 // HEXIM2 // hexamethylene bis-acetamide inducible 2 // 17q21.31 // 124790 //	HEXIM2	NM_144608	0.0068978	0.0068978	3.33119	3.33119	SRSF3si2 DOXY up vs SRSF3si2 NO DOXY	143.476	3.01383	0.0420118	1
6642	3865378	NM_001983 // ERCC1 // excision repair cross-complementing rodent repair deficiency, com	ERCC1	NM_001983	0.04735	0.04735	3.33309	3.33309	SRSF3si2 DOXY up vs SRSF3si2 NO DOXY	19.6314	3.01668	0.307332	1
10726	2831965	---		---	3.81812e-05	3.81812e-05	3.35414	3.35414	SRSF3si2 DOXY up vs SRSF3si2 NO DOXY	26189.4	3.04832	0.000232791	1
401	3722417	NM_031858 // NBR1 // neighbor of BRCA1 gene 1 // 17q21.31 // 4077 /// ENST00000422280 /	NBR1	NM_031858	0.0155985	0.0155985	3.37678	3.37678	SRSF3si2 DOXY up vs SRSF3si2 NO DOXY	62.6126	3.08231	0.0984564	1
12756	3129065	ENST00000405140 // CLU // clusterin // 8p21-p12 // 1191 /// ENST00000522299 // CLU // c	CLU	ENST00000405140	0.00198794	0.00198794	3.4002	3.4002	SRSF3si2 DOXY up vs SRSF3si2 NO DOXY	501.535	3.11741	0.0124315	1
9048	3039177	NM_004956 // ETV1 // ets variant 1 // 7p21.3 // 2115 /// ENST00000430479 // ETV1 // ets	ETV1	NM_004956	0.00176621	0.00176621	3.416	3.416	SRSF3si2 DOXY up vs SRSF3si2 NO DOXY	564.684	3.14108	0.0111251	1
9755	2491271	NM_021103 // TMSB10 // thymosin beta 10 // 2p11.2 // 9168 /// ENST00000233143 // TMSB10	TMSB10	NM_021103	0.0367815	0.0367815	3.42433	3.42433	SRSF3si2 DOXY up vs SRSF3si2 NO DOXY	25.6969	3.15354	0.245441	1
2935	3141346	NM_001172086 // PEX2 // peroxisomal biogenesis factor 2 // 8q21.1 // 5828 /// ENST00000	PEX2	NM_001172086	0.0125948	0.0125948	3.42823	3.42823	SRSF3si2 DOXY up vs SRSF3si2 NO DOXY	77.9009	3.15938	0.0811128	1
12917	3458857	NM_006576 // AVIL // advillin // 12q14.1 // 10677 /// ENST00000257861 // AVIL // advill	AVIL	NM_006576	0.00616113	0.00616113	3.46035	3.46035	SRSF3si2 DOXY up vs SRSF3si2 NO DOXY	160.81	3.20739	0.0398906	1
8246	2378710	NM_031953 // SNX25 // sorting nexin 25 // 4q35.1 // 83891 /// ENST00000504273 // SNX25	SNX25	NM_031953	0.00690454	0.00690454	3.47019	3.47019	SRSF3si2 DOXY up vs SRSF3si2 NO DOXY	143.334	3.22208	0.0449591	1
13108	2859601	NM_197941 // ADAMTS6 // ADAM metallopeptidase with thrombospondin type 1 motif, 6 // 5q	ADAMTS6	NM_197941	0.00358116	0.00358116	3.49327	3.49327	SRSF3si2 DOXY up vs SRSF3si2 NO DOXY	277.74	3.25651	0.02345	1
17073	2949830	GU139374 // AGER // advanced glycosylation end product-specific receptor // 6p21.3 // 1	AGER	GU139374	0.00303167	0.00303167	3.49885	3.49885	SRSF3si2 DOXY up vs SRSF3si2 NO DOXY	328.352	3.26482	0.019886	1
9033	3064591	NM_016068 // FIS1 // fission 1 (mitochondrial outer membrane) homolog (S. cerevisiae) /	FIS1	NM_016068	0.0101904	0.0101904	3.51763	3.51763	SRSF3si2 DOXY up vs SRSF3si2 NO DOXY	96.6338	3.29279	0.0681499	1
113	3721956	NM_016437 // TUBG2 // tubulin, gamma 2 // 17q21 // 27175 /// ENST00000251412 // TUBG2 /	TUBG2	NM_016437	0.0486046	0.0486046	3.53141	3.53141	SRSF3si2 DOXY up vs SRSF3si2 NO DOXY	19.0866	3.31329	0.347184	1
11579	2333667	---		---	0.0309028	0.0309028	3.53571	3.53571	SRSF3si2 DOXY up vs SRSF3si2 NO DOXY	30.8674	3.31968	0.215093	1
3442	3031967	NM_019015 // CHPF2 // chondroitin polymerizing factor 2 // 7q36.1 // 54480 /// ENST0000	CHPF2	NM_019015	0.00662079	0.00662079	3.57266	3.57266	SRSF3si2 DOXY up vs SRSF3si2 NO DOXY	149.541	3.37457	0.0451323	1
2780	3470831	NR_038118 // MMAB // methylmalonic aciduria (cobalamin deficiency) cblB type // 12q24 /	MMAB	NR_038118	0.0127671	0.0127671	3.61098	3.61098	SRSF3si2 DOXY up vs SRSF3si2 NO DOXY	76.8295	3.43135	0.0893237	1
6838	2436826	NM_002249 // KCNN3 // potassium intermediate/small conductance calcium-activated channe	KCNN3	NM_002249	0.0294714	0.0294714	3.62682	3.62682	SRSF3si2 DOXY up vs SRSF3si2 NO DOXY	32.4387	3.45478	0.213004	1
3319	2396817	ENST00000376585 // MTHFR // methylenetetrahydrofolate reductase (NAD(P)H) // 1p36.3 //	MTHFR	ENST00000376585	0.00697456	0.00697456	3.62859	3.62859	SRSF3si2 DOXY up vs SRSF3si2 NO DOXY	141.88	3.4574	0.048737	1
12386	3543673	NM_006821 // ACOT2 // acyl-CoA thioesterase 2 // 14q24.3 // 10965 /// ENST00000238651 /	ACOT2	NM_006821	0.000148666	0.000148666	3.63523	3.63523	SRSF3si2 DOXY up vs SRSF3si2 NO DOXY	6724.97	3.46721	0.00103115	1
6125	3280787	NM_207371 // SKIDA1 // SKI/DACH domain containing 1 // 10p12.31 // 387640 /// ENST00000	SKIDA1	NM_207371	0.0414624	0.0414624	3.63559	3.63559	SRSF3si2 DOXY up vs SRSF3si2 NO DOXY	22.6288	3.46775	0.30649	1
13815	2421753	NM_001514 // GTF2B // general transcription factor IIB // 1p22-p21 // 2959 /// ENST0000	GTF2B	NM_001514	0.0340411	0.0340411	3.72549	3.72549	SRSF3si2 DOXY up vs SRSF3si2 NO DOXY	27.8849	3.60024	0.258221	1
5325	2375212	NM_002481 // PPP1R12B // protein phosphatase 1, regulatory subunit 12B // 1q32.1 // 466	PPP1R12B	NM_002481	0.036024	0.036024	3.7473	3.7473	SRSF3si2 DOXY up vs SRSF3si2 NO DOXY	26.2684	3.63226	0.27655	1
15040	3572461	ENST00000256319 // C14orf1 // chromosome 14 open reading frame 1 // 14q24.3 // 11161 //	C14orf1	ENST00000256319	0.0423084	0.0423084	3.752	3.752	SRSF3si2 DOXY up vs SRSF3si2 NO DOXY	22.1468	3.63917	0.328641	1
5861	2910779	NM_138569 // MLIP // muscular LMNA-interacting protein // 6p12.1 // 90523 /// ENST00000	MLIP	NM_138569	0.034589	0.034589	3.76986	3.76986	SRSF3si2 DOXY up vs SRSF3si2 NO DOXY	27.4198	3.66535	0.267351	1
91	3162486	NM_000550 // TYRP1 // tyrosinase-related protein 1 // 9p23 // 7306 /// ENST00000388918	TYRP1	NM_000550	0.0174911	0.0174911	3.80248	3.80248	SRSF3si2 DOXY up vs SRSF3si2 NO DOXY	55.6764	3.7131	0.133381	1
14000	3935243	NM_001145437 // LSS // lanosterol synthase (2,3-oxidosqualene-lanosterol cyclase) // 21	LSS	NM_001145437	0.0177227	0.0177227	3.8029	3.8029	SRSF3si2 DOXY up vs SRSF3si2 NO DOXY	54.9293	3.71372	0.135218	1
6705	3086206	NM_001908 // CTSB // cathepsin B // 8p22 // 1508 /// NM_147780 // CTSB // cathepsin B /	CTSB	NM_001908	0.021239	0.021239	3.83328	3.83328	SRSF3si2 DOXY up vs SRSF3si2 NO DOXY	45.5886	3.75809	0.16487	1
10425	3431220	NM_000431 // MVK // mevalonate kinase // 12q24 // 4598 /// NM_001114185 // MVK // meval	MVK	NM_000431	0.0133727	0.0133727	3.83421	3.83421	SRSF3si2 DOXY up vs SRSF3si2 NO DOXY	73.2823	3.75945	0.102602	1
8145	3757433	NM_001096 // ACLY // ATP citrate lyase // 17q21.2 // 47 /// NM_198830 // ACLY // ATP ci	ACLY	NM_001096	0.0423356	0.0423356	3.86388	3.86388	SRSF3si2 DOXY up vs SRSF3si2 NO DOXY	22.1316	3.80269	0.343644	1
5158	2960010	NM_002520 // NPM1 // nucleophosmin (nucleolar phosphoprotein B23, numatrin) // 5q35.1 /	NPM1	NM_002520	0.00185194	0.00185194	3.86547	3.86547	SRSF3si2 DOXY up vs SRSF3si2 NO DOXY	538.474	3.80502	0.0141326	1
11999	3457752	NM_005419 // STAT2 // signal transducer and activator of transcription 2, 113kDa // 12q	STAT2	NM_005419	0.000515024	0.000515024	3.87431	3.87431	SRSF3si2 DOXY up vs SRSF3si2 NO DOXY	1940.16	3.81788	0.00393564	1
8419	2878474	ENST00000504156 // HARS // histidyl-tRNA synthetase // 5q31.3 // 3035 /// NM_002109 //	HARS	ENST00000504156	0.0173093	0.0173093	3.87518	3.87518	SRSF3si2 DOXY up vs SRSF3si2 NO DOXY	56.2766	3.81915	0.135728	1
278	3442475	NM_001733 // C1R // complement component 1, r subcomponent // 12p13 // 715 /// AK024951	C1R	NM_001733	0.00935543	0.00935543	3.87899	3.87899	SRSF3si2 DOXY up vs SRSF3si2 NO DOXY	105.392	3.82468	0.0725801	1
2959	3750767	ENST00000395321 // ALDOC // aldolase C, fructose-bisphosphate // 17cen-q12 // 230 /// N	ALDOC	ENST00000395321	0.0367815	0.0367815	3.87904	3.87904	SRSF3si2 DOXY up vs SRSF3si2 NO DOXY	25.6969	3.82476	0.297682	1
2163	2480961	NM_002354 // EPCAM // epithelial cell adhesion molecule // 2p21 // 4072 /// ENST0000026	EPCAM	NM_002354	0.00710453	0.00710453	3.91243	3.91243	SRSF3si2 DOXY up vs SRSF3si2 NO DOXY	139.257	3.87328	0.0556277	1
12130	3433466	NR_027345 // LINC00173 // long intergenic non-protein coding RNA 173 // 12q24.22 // 100	LINC00173	NR_027345	0.0392652	0.0392652	3.92581	3.92581	SRSF3si2 DOXY up vs SRSF3si2 NO DOXY	23.9778	3.89269	0.324691	1
4106	2983030	NM_020133 // AGPAT4 // 1-acylglycerol-3-phosphate O-acyltransferase 4 (lysophosphatidic	AGPAT4	NM_020133	0.00351386	0.00351386	3.95885	3.95885	SRSF3si2 DOXY up vs SRSF3si2 NO DOXY	283.088	3.94054	0.0278397	1
9684	3674659	NR_023348 // GAS8 // growth arrest-specific 8 // 16q24.3 // 2622 /// NM_001481 // GAS8	GAS8	NR_023348	0.00110502	0.00110502	3.98594	3.98594	SRSF3si2 DOXY up vs SRSF3si2 NO DOXY	903.463	3.9797	0.00880989	1
6144	3060994	NM_000786 // CYP51A1 // cytochrome P450, family 51, subfamily A, polypeptide 1 // 7q21.	CYP51A1	NM_000786	0.00589212	0.00589212	3.99839	3.99839	SRSF3si2 DOXY up vs SRSF3si2 NO DOXY	168.22	3.99768	0.0475293	1
7692	3976670	ENST00000495186 // EBP // emopamil binding protein (sterol isomerase) // Xp11.23-p11.22	EBP	ENST00000495186	0.0397769	0.0397769	4.04497	4.04497	SRSF3si2 DOXY up vs SRSF3si2 NO DOXY	23.6504	4.06478	0.343739	1
16387	3294438	NM_004034 // ANXA7 // annexin A7 // 10q22.2 // 310 /// ENST00000372919 // ANXA7 // anne	ANXA7	NM_004034	0.00245189	0.00245189	4.11859	4.11859	SRSF3si2 DOXY up vs SRSF3si2 NO DOXY	406.349	4.17038	0.0205261	1
17549	2815965	NM_000859 // HMGCR // 3-hydroxy-3-methylglutaryl-CoA reductase // 5q13.3-q14 // 3156 //	HMGCR	NM_000859	0.0308166	0.0308166	4.14524	4.14524	SRSF3si2 DOXY up vs SRSF3si2 NO DOXY	30.9579	4.20847	0.271883	1
8665	3513752	NM_030925 // CAB39L // calcium binding protein 39-like // 13q14.2 // 81617 /// NM_00107	CAB39L	NM_030925	0.0026095	0.0026095	4.14604	4.14604	SRSF3si2 DOXY up vs SRSF3si2 NO DOXY	381.716	4.20962	0.0220563	1
10355	3015941	NM_015908 // SRRT // serrate RNA effector molecule homolog (Arabidopsis) // 7q21 // 515	SRRT	NM_015908	0.00721402	0.00721402	4.27087	4.27087	SRSF3si2 DOXY up vs SRSF3si2 NO DOXY	137.121	4.38706	0.0639882	1
6197	3704980	NM_000135 // FANCA // Fanconi anemia, complementation group A // 16q24.3 // 2175 /// EN	FANCA	NM_000135	0.00364657	0.00364657	4.28015	4.28015	SRSF3si2 DOXY up vs SRSF3si2 NO DOXY	272.731	4.40018	0.0322675	1
12355	2688813	ENST00000206423 // CCDC80 // coiled-coil domain containing 80 // 3q13.2 // 151887 /// N	CCDC80	ENST00000206423	0.0105814	0.0105814	4.30156	4.30156	SRSF3si2 DOXY up vs SRSF3si2 NO DOXY	93.008	4.43044	0.09527	1
2056	2515402	ENST00000315796 // METAP1D // methionyl aminopeptidase type 1D (mitochondrial) // 2q31.	METAP1D	ENST00000315796	0.00484336	0.00484336	4.3769	4.3769	SRSF3si2 DOXY up vs SRSF3si2 NO DOXY	204.969	4.53652	0.0442653	1
15236	3352904	NM_006918 // SC5DL // sterol-C5-desaturase (ERG3 delta-5-desaturase homolog, S. cerevis	SC5DL	NM_006918	0.00571844	0.00571844	4.38193	4.38193	SRSF3si2 DOXY up vs SRSF3si2 NO DOXY	173.374	4.54357	0.0524134	1
1491	2320472	ENST00000376487 // CLCN6 // chloride channel, voltage-sensitive 6 // 1p36 // 1185 /// N	CLCN6	ENST00000376487	0.00947784	0.00947784	4.4013	4.4013	SRSF3si2 DOXY up vs SRSF3si2 NO DOXY	104.012	4.57074	0.0878891	1
16151	2449391	NM_198503 // KCNT2 // potassium channel, subfamily T, member 2 // 1q31.3 // 343450 ///	KCNT2	NM_198503	0.0455585	0.0455585	4.40547	4.40547	SRSF3si2 DOXY up vs SRSF3si2 NO DOXY	20.4615	4.57658	0.447337	1
192	2343289	ENST00000370763 // DNAJB4 // DnaJ (Hsp40) homolog, subfamily B, member 4 // 1p31.1 // 1	DNAJB4	ENST00000370763	0.00103815	0.00103815	4.40631	4.40631	SRSF3si2 DOXY up vs SRSF3si2 NO DOXY	961.749	4.57776	0.00951966	1
13002	2749560	ENST00000511912 // ETFDH // electron-transferring-flavoprotein dehydrogenase // 4q32-q3	ETFDH	ENST00000511912	0.0277913	0.0277913	4.66645	4.66645	SRSF3si2 DOXY up vs SRSF3si2 NO DOXY	34.4895	4.93873	0.28639	1
3223	3995371	NM_001129765 // NSDHL // NAD(P) dependent steroid dehydrogenase-like // Xq28 // 50814 /	NSDHL	NM_001129765	0.032975	0.032975	4.69279	4.69279	SRSF3si2 DOXY up vs SRSF3si2 NO DOXY	28.8344	4.97488	0.345066	1
11516	2358117	ENST00000369102 // C1orf54 // chromosome 1 open reading frame 54 // 1q21.2 // 79630 ///	C1orf54	ENST00000369102	0.000857722	0.000857722	4.76837	4.76837	SRSF3si2 DOXY up vs SRSF3si2 NO DOXY	1164.38	5.07824	0.00872266	1
12181	2773972	NM_005409 // CXCL11 // chemokine (C-X-C motif) ligand 11 // 4q21.2 // 6373 /// ENST0000	CXCL11	NM_005409	0.0416358	0.0416358	4.80923	4.80923	SRSF3si2 DOXY up vs SRSF3si2 NO DOXY	22.5284	5.13387	0.455768	1
13841	3825155	---		---	0.00868417	0.00868417	4.87217	4.87217	SRSF3si2 DOXY up vs SRSF3si2 NO DOXY	113.654	5.21924	0.0918441	1
6426	2326448	ENST00000374243 // SH3BGRL3 // SH3 domain binding glutamic acid-rich protein like 3 //	SH3BGRL3	ENST00000374243	0.0266457	0.0266457	4.92728	4.92728	SRSF3si2 DOXY up vs SRSF3si2 NO DOXY	36.0363	5.29364	0.293794	1
13034	2750594	NM_001017369 // MSMO1 // methylsterol monooxygenase 1 // 4q32-q34 // 6307 /// ENST00000	MSMO1	NM_001017369	0.0212682	0.0212682	4.95866	4.95866	SRSF3si2 DOXY up vs SRSF3si2 NO DOXY	45.5239	5.33587	0.234421	1
539	2817793	ENST00000282226 // FAM151B // family with sequence similarity 151, member B // 5q14.1 /	FAM151B	ENST00000282226	0.0140116	0.0140116	5.15901	5.15901	SRSF3si2 DOXY up vs SRSF3si2 NO DOXY	69.8732	5.60314	0.16038	1
14961	3766651	NM_001433 // ERN1 // endoplasmic reticulum to nucleus signaling 1 // 17q24.2 // 2081 //	ERN1	NM_001433	0.0104972	0.0104972	5.3761	5.3761	SRSF3si2 DOXY up vs SRSF3si2 NO DOXY	93.7663	5.88819	0.125593	1
1839	2735027	NM_001251830 // SPP1 // secreted phosphoprotein 1 // 4q22.1 // 6696 /// NM_001040058 //	SPP1	NM_001251830	0.00650441	0.00650441	5.38757	5.38757	SRSF3si2 DOXY up vs SRSF3si2 NO DOXY	152.244	5.90313	0.0775485	1
15444	2363992	---		---	0.00886359	0.00886359	5.89197	5.89197	SRSF3si2 DOXY up vs SRSF3si2 NO DOXY	111.323	6.5472	0.117625	1
11644	3567243	ENST00000321731 // C14orf39 // chromosome 14 open reading frame 39 // 14q23.1 // 317761	C14orf39	ENST00000321731	0.00200994	0.00200994	6.21296	6.21296	SRSF3si2 DOXY up vs SRSF3si2 NO DOXY	496.027	6.9447	0.0280013	1
7316	4026263	ENST00000370277 // CETN2 // centrin, EF-hand protein, 2 // Xq28 // 1069 /// NM_004344 /	CETN2	ENST00000370277	0.00855367	0.00855367	6.59024	6.59024	SRSF3si2 DOXY up vs SRSF3si2 NO DOXY	115.411	7.4002	0.128241	1
17241	3380697	NM_001360 // DHCR7 // 7-dehydrocholesterol reductase // 11q13.4 // 1717 /// NM_00116381	DHCR7	NM_001360	0.0120277	0.0120277	6.60546	6.60546	SRSF3si2 DOXY up vs SRSF3si2 NO DOXY	81.6443	7.41832	0.181723	1
1995	3114832	AF098865 // SQLE // squalene epoxidase // 8q24.1 // 6713 /// D78130 // SQLE // squalene	SQLE	AF098865	0.00603203	0.00603203	6.96498	6.96498	SRSF3si2 DOXY up vs SRSF3si2 NO DOXY	164.283	7.84067	0.095453	1
965	3883064	NM_001076552 // ACSS2 // acyl-CoA synthetase short-chain family member 2 // 20q11.22 //	ACSS2	NM_001076552	0.0214109	0.0214109	7.24231	7.24231	SRSF3si2 DOXY up vs SRSF3si2 NO DOXY	45.2106	8.15931	0.360947	1
6377	3449910	NM_001113402 // AMN1 // antagonist of mitotic exit network 1 homolog (S. cerevisiae) //	AMN1	NM_001113402	0.0124708	0.0124708	7.27035	7.27035	SRSF3si2 DOXY up vs SRSF3si2 NO DOXY	78.6906	8.19119	0.208187	1
13188	3569200	ENST00000216442 // ATP6V1D // ATPase, H+ transporting, lysosomal 34kDa, V1 subunit D //	ATP6V1D	ENST00000216442	0.00716463	0.00716463	7.63792	7.63792	SRSF3si2 DOXY up vs SRSF3si2 NO DOXY	138.076	8.60355	0.12462	1
12975	2360850	NM_001242824 // FDPS // farnesyl diphosphate synthase // 1q22 // 2224 /// ENST000004478	FDPS	NM_001242824	0.0118158	0.0118158	8.18947	8.18947	SRSF3si2 DOXY up vs SRSF3si2 NO DOXY	83.1356	9.20376	0.221416	1
5973	3509473	NM_004734 // DCLK1 // doublecortin-like kinase 1 // 13q13 // 9201 /// ENST00000255448 /	DCLK1	NM_004734	0.0102163	0.0102163	8.28023	8.28023	SRSF3si2 DOXY up vs SRSF3si2 NO DOXY	96.3849	9.30049	0.192986	1
4874	2934131	ENST00000367048 // ACAT2 // acetyl-CoA acetyltransferase 2 // 6q25.3 // 39 /// NM_00589	ACAT2	ENST00000367048	0.0330751	0.0330751	9.72447	9.72447	SRSF3si2 DOXY up vs SRSF3si2 NO DOXY	28.7427	10.769	0.749341	1
9838	2855501	NM_001098272 // HMGCS1 // 3-hydroxy-3-methylglutaryl-CoA synthase 1 (soluble) // 5p14-p	HMGCS1	NM_001098272	0.0229229	0.0229229	9.75577	9.75577	SRSF3si2 DOXY up vs SRSF3si2 NO DOXY	42.1303	10.7995	0.512671	1
15372	3243262	NR_003086 // HSD17B7P2 // hydroxysteroid (17-beta) dehydrogenase 7 pseudogene 2 // 10p1	HSD17B7P2	NR_003086	0.0157507	0.0157507	10.1194	10.1194	SRSF3si2 DOXY up vs SRSF3si2 NO DOXY	61.993	11.1493	0.359695	1
