# Supplementary material for: Serine/arginine-rich splicing factor 3 (SRSF3) regulates homologous recombination-mediated DNA repair
Source: Mol Cancer. 2015 Aug 19;14:158. doi: 10.1186/s12943-015-0422-1 (PMC4539922; doi:10.1186/s12943-015-0422-1)
Supplement: Additional file 2: Table S2. — Splicing-altered genes in SRSF3-knopckdown cells. (XLSX 164 kb) [file 12943_2015_422_MOESM2_ESM.xlsx]

## Sheet: alt-splice-FDR0 05
# of markers	Transcript Cluster ID	gene_assignment	Gene Symbol	RefSeq	p-value(Sample Name)	alt-splicing(Sample Name)	p-value(SRSF3si2 NO DOXY vs. SRSF3si2 DOXY)	Ratio(SRSF3si2 NO DOXY vs. SRSF3si2 DOXY)	Fold-Change(SRSF3si2 NO DOXY vs. SRSF3si2 DOXY)	Fold-Change(SRSF3si2 NO DOXY vs. SRSF3si2 DOXY) (Description)	F(Sample Name)	F(Marker ID)	F(Sample ID(Sample Name))	F(Sample Name * Marker ID)	SS(Error)	F(Error)
64	2831719	NM_020690 // ANKHD1-EIF4EBP3 // ANKHD1-EIF4EBP3 readthrough // 5q31.3 // 404734 /// NM_	ANKHD1-EIF4EBP3	NM_020690	0.037204	9.66161e-30	0.037204	1.38954	1.38954	SRSF3si2 NO DOXY up vs SRSF3si2 DOXY	25.3883	49.7773	2.58309	11.1108	27.6979	1
91	4004044	NM_000109 // DMD // dystrophin // Xp21.2 // 1756 /// ENST00000535280 // DMD // dystroph	DMD	NM_000109	0.0523579	1.60835e-29	0.0523579	0.367292	-2.72263	SRSF3si2 NO DOXY down vs SRSF3si2 DOXY	17.6127	78.9552	46.4375	7.26174	41.817	1
50	3279698	NM_001081 // CUBN // cubilin (intrinsic factor-cobalamin receptor) // 10p12.31 // 8029	CUBN	NM_001081	0.000801683	1.14258e-22	0.000801683	0.328822	-3.04116	SRSF3si2 NO DOXY down vs SRSF3si2 DOXY	1245.88	88.7337	0.538285	10.5248	18.8128	1
21	3510362	NM_025138 // PROSER1 // proline and serine rich 1 // 13q13.3 // 80209 /// ENST000003522	PROSER1	NM_025138	0.0246308	2.30834e-20	0.0246308	1.94817	1.94817	SRSF3si2 NO DOXY up vs SRSF3si2 DOXY	39.1057	74.2432	3.27009	40.0575	6.08048	1
44	3704980	NM_000135 // FANCA // Fanconi anemia, complementation group A // 16q24.3 // 2175 /// EN	FANCA	NM_000135	0.00408747	9.825e-20	0.00408747	0.210702	-4.74603	SRSF3si2 NO DOXY down vs SRSF3si2 DOXY	243.151	28.4595	3.5889	10.2427	21.8883	1
23	3903525	ENST00000374796 // NCOA6 // nuclear receptor coactivator 6 // 20q11 // 23054 /// ENST00	NCOA6	ENST00000374796	0.00227158	1.87593e-18	0.00227158	0.522475	-1.91397	SRSF3si2 NO DOXY down vs SRSF3si2 DOXY	438.723	61.1439	0.384815	26.0439	5.25793	1
28	3431483	NM_170665 // ATP2A2 // ATPase, Ca++ transporting, cardiac muscle, slow twitch 2 // 12q2	ATP2A2	NM_170665	0.00192575	2.2901e-16	0.00192575	0.712963	-1.4026	SRSF3si2 NO DOXY down vs SRSF3si2 DOXY	517.78	263.305	0.246868	14.5916	2.81813	1
21	3236395	ENST00000378372 // HSPA14 // heat shock 70kDa protein 14 // 10p13 // 51182 /// NM_01629	HSPA14	ENST00000378372	0.166919	5.87024e-16	0.166919	0.594336	-1.68255	SRSF3si2 NO DOXY down vs SRSF3si2 DOXY	4.53647	94.6677	20.2992	22.9531	5.13991	1
115	2331213	ENST00000545844 // MACF1 // microtubule-actin crosslinking factor 1 // 1p32-p31 // 2349	MACF1	ENST00000545844	0.0794464	9.61662e-16	0.0794464	0.794047	-1.25937	SRSF3si2 NO DOXY down vs SRSF3si2 DOXY	11.1078	79.9887	8.42414	3.45163	31.0166	1
35	3451558	ENST00000389420 // ADAMTS20 // ADAM metallopeptidase with thrombospondin type 1 motif,	ADAMTS20	ENST00000389420	0.0694553	2.07279e-15	0.0694553	0.468031	-2.13661	SRSF3si2 NO DOXY down vs SRSF3si2 DOXY	12.9157	179.905	20.3171	9.72835	10.8814	1
17	2590582	NM_001258314 // PDE1A // phosphodiesterase 1A, calmodulin-dependent // 2q32.1 // 5136 /	PDE1A	NM_001258314	0.0995379	2.22858e-15	0.0995379	1.25054	1.25054	SRSF3si2 NO DOXY up vs SRSF3si2 DOXY	8.57261	364.951	2.77411	32.9218	2.37992	1
26	2553576	---		---	0.0312695	2.61813e-15	0.0312695	0.570459	-1.75298	SRSF3si2 NO DOXY down vs SRSF3si2 DOXY	30.488	365.07	4.96354	14.6278	5.63358	1
51	3656418	ENST00000380361 // SRCAP // Snf2-related CREBBP activator protein // 16p11.2 // 10847	SRCAP	ENST00000380361	0.399093	9.41487e-15	0.399093	0.858611	-1.16467	SRSF3si2 NO DOXY down vs SRSF3si2 DOXY	1.13033	27.3494	10.0404	6.10591	21.7351	1
22	3509473	NM_004734 // DCLK1 // doublecortin-like kinase 1 // 13q13 // 9201 /// ENST00000255448 /	DCLK1	NM_004734	0.0109651	1.99901e-13	0.0109651	0.100506	-9.94968	SRSF3si2 NO DOXY down vs SRSF3si2 DOXY	89.7015	28.0424	9.25102	15.1896	12.2337	1
36	2809128	ENST00000282588 // ITGA1 // integrin, alpha 1 // 5q11.2 // 3672 /// NM_181501 // ITGA1	ITGA1	ENST00000282588	0.0212942	7.64189e-13	0.0212942	2.44861	2.44861	SRSF3si2 NO DOXY up vs SRSF3si2 DOXY	45.4665	15.173	5.00309	7.42576	18.4914	1
21	3883064	NM_001076552 // ACSS2 // acyl-CoA synthetase short-chain family member 2 // 20q11.22 //	ACSS2	NM_001076552	0.0200075	9.86519e-13	0.0200075	0.125404	-7.97423	SRSF3si2 NO DOXY down vs SRSF3si2 DOXY	48.4864	18.1657	19.8553	14.9054	7.82845	1
37	3058991	NM_000722 // CACNA2D1 // calcium channel, voltage-dependent, alpha 2/delta subunit 1 //	CACNA2D1	NM_000722	0.357504	1.58189e-12	0.357504	0.910995	-1.0977	SRSF3si2 NO DOXY down vs SRSF3si2 DOXY	1.406	109.104	3.47585	6.99957	9.85911	1
31	3116535	NM_016018 // PHF20L1 // PHD finger protein 20-like 1 // 8q24.22 // 51105 /// ENST000003	PHF20L1	NM_016018	0.000797396	2.90227e-12	0.000797396	1.2422	1.2422	SRSF3si2 NO DOXY up vs SRSF3si2 DOXY	1252.58	74.5981	0.0150755	8.28261	9.64343	1
31	3497790	NM_002271 // IPO5 // importin 5 // 13q32.2 // 3843 /// ENST00000261574 // IPO5 // impor	IPO5	NM_002271	0.0176861	6.49068e-12	0.0176861	2.57973	2.57973	SRSF3si2 NO DOXY up vs SRSF3si2 DOXY	55.046	205.953	20.0017	7.97734	3.15789	1
20	3289948	NM_033056 // PCDH15 // protocadherin-related 15 // 10q21.1 // 65217 /// NM_001142766 //	PCDH15	NM_033056	0.0249204	1.73704e-11	0.0249204	0.440033	-2.27256	SRSF3si2 NO DOXY down vs SRSF3si2 DOXY	38.6341	50.3669	4.05459	13.4566	6.80504	1
64	2740067	NM_001148 // ANK2 // ankyrin 2, neuronal // 4q25-q27 // 287 /// ENST00000357077 // ANK2	ANK2	NM_001148	0.0367349	1.74584e-11	0.0367349	0.64196	-1.55773	SRSF3si2 NO DOXY down vs SRSF3si2 DOXY	25.7314	229.929	11.0222	4.00839	11.6258	1
48	3400034	NM_018979 // WNK1 // WNK lysine deficient protein kinase 1 // 12p13.3 // 65125 /// NM_0	WNK1	NM_018979	0.017536	2.97264e-11	0.017536	0.92861	-1.07688	SRSF3si2 NO DOXY down vs SRSF3si2 DOXY	55.5299	81.8541	0.0695885	4.90356	13.3321	1
14	3273601	NM_004508 // IDI1 // isopentenyl-diphosphate delta isomerase 1 // 10p15.3 // 3422 /// E	IDI1	NM_004508	0.0175991	3.43797e-11	0.0175991	0.387354	-2.58162	SRSF3si2 NO DOXY down vs SRSF3si2 DOXY	55.3254	563.179	8.16796	23.9759	1.50803	1
39	3615579	ENST00000346128 // TJP1 // tight junction protein 1 (zona occludens 1) // 15q13 // 7082	TJP1	ENST00000346128	0.34928	3.52423e-11	0.34928	1.06588	1.06588	SRSF3si2 NO DOXY up vs SRSF3si2 DOXY	1.46883	224.739	3.02528	5.84359	5.65181	1
27	3473802	NM_016281 // TAOK3 // TAO kinase 3 // 12q // 51347 /// ENST00000392533 // TAOK3 // TAO	TAOK3	NM_016281	0.222823	3.8129e-11	0.222823	0.752242	-1.32936	SRSF3si2 NO DOXY down vs SRSF3si2 DOXY	3.05056	58.4405	8.3737	8.57617	9.27222	1
25	3250278	NM_033500 // HK1 // hexokinase 1 // 10q22 // 3098 /// ENST00000360289 // HK1 // hexokin	HK1	NM_033500	0.0375487	5.572e-11	0.0375487	0.46207	-2.16417	SRSF3si2 NO DOXY down vs SRSF3si2 DOXY	25.1416	189.585	17.1714	9.22517	3.44834	1
26	3766651	NM_001433 // ERN1 // endoplasmic reticulum to nucleus signaling 1 // 17q24.2 // 2081 //	ERN1	NM_001433	0.0111609	1.05958e-10	0.0111609	0.175015	-5.7138	SRSF3si2 NO DOXY down vs SRSF3si2 DOXY	88.1012	15.0291	7.54181	8.48801	12.3701	1
15	4003954	NM_152787 // TAB3 // TGF-beta activated kinase 1/MAP3K7 binding protein 3 // Xp21.2 //	TAB3	NM_152787	0.00582051	1.37275e-10	0.00582051	0.4644	-2.15332	SRSF3si2 NO DOXY down vs SRSF3si2 DOXY	170.308	84.829	1.01053	18.6846	2.98825	1
35	2405992	NM_007167 // ZMYM6 // zinc finger, MYM-type 6 // 1p34.2 // 9204 /// ENST00000357182 //	ZMYM6	NM_007167	0.0593826	2.61497e-10	0.0593826	0.711578	-1.40533	SRSF3si2 NO DOXY down vs SRSF3si2 DOXY	15.3553	109.239	2.76313	5.92149	13.5181	1
24	3956854	ENST00000490103 // THOC5 // THO complex 5 // 22q12.2 // 8563 /// NM_001002878 // THOC5	THOC5	ENST00000490103	0.013298	3.17696e-10	0.013298	0.51785	-1.93106	SRSF3si2 NO DOXY down vs SRSF3si2 DOXY	73.7024	62.4481	2.6814	8.77446	5.03522	1
18	2949038	ENST00000303892 // ATP6V1G2 // ATPase, H+ transporting, lysosomal 13kDa, V1 subunit G2	ATP6V1G2	ENST00000303892	0.116007	5.87363e-10	0.116007	0.752788	-1.32839	SRSF3si2 NO DOXY down vs SRSF3si2 DOXY	7.15095	696.526	5.81785	12.3801	2.46901	1
20	2736322	NM_001256426 // PDLIM5 // PDZ and LIM domain 5 // 4q22 // 10611 /// NM_006457 // PDLIM5	PDLIM5	NM_001256426	0.0674803	9.41046e-10	0.0674803	1.78869	1.78869	SRSF3si2 NO DOXY up vs SRSF3si2 DOXY	13.3366	130.671	10.5963	10.3267	3.78478	1
17	3567243	ENST00000321731 // C14orf39 // chromosome 14 open reading frame 39 // 14q23.1 // 317761	C14orf39	ENST00000321731	0.00201	9.65247e-10	0.00201	0.160954	-6.21296	SRSF3si2 NO DOXY down vs SRSF3si2 DOXY	496.012	19.0562	1.3303	12.9927	5.72545	1
23	3368520	NM_001326 // CSTF3 // cleavage stimulation factor, 3' pre-RNA, subunit 3, 77kDa // 11p1	CSTF3	NM_001326	0.565282	1.06576e-09	0.565282	1.08401	1.08401	SRSF3si2 NO DOXY up vs SRSF3si2 DOXY	0.466029	99.9005	8.46812	8.58203	3.4729	1
41	3729172	NM_004859 // CLTC // clathrin, heavy chain (Hc) // 17q11-qter // 1213 /// ENST000002691	CLTC	NM_004859	0.0123658	1.09644e-09	0.0123658	0.535169	-1.86857	SRSF3si2 NO DOXY down vs SRSF3si2 DOXY	79.3711	407.769	11.7208	4.83071	2.86816	1
7	2700585	ENST00000239940 // PFN2 // profilin 2 // 3q25.1 // 5217 /// NM_053024 // PFN2 // profil	PFN2	ENST00000239940	0.00103298	1.24413e-09	0.00103298	0.708629	-1.41118	SRSF3si2 NO DOXY down vs SRSF3si2 DOXY	966.575	616.642	0.163286	103.693	0.131411	1
33	3137530	NM_004318 // ASPH // aspartate beta-hydroxylase // 8q12.1 // 444 /// ENST00000389213 //	ASPH	NM_004318	0.894385	1.2736e-09	0.894385	0.986252	-1.01394	SRSF3si2 NO DOXY down vs SRSF3si2 DOXY	0.0225609	105.876	2.93268	5.79973	12.7316	1
30	3025545	NM_033138 // CALD1 // caldesmon 1 // 7q33 // 800 /// ENST00000361675 // CALD1 // caldes	CALD1	NM_033138	0.797898	1.80586e-09	0.797898	1.05169	1.05169	SRSF3si2 NO DOXY up vs SRSF3si2 DOXY	0.0851688	162.591	15.3457	6.24064	7.03879	1
20	3095057	NM_145004 // ADAM32 // ADAM metallopeptidase domain 32 // 8p11.22 // 203102 /// ENST000	ADAM32	NM_145004	0.00608442	2.03386e-09	0.00608442	0.344089	-2.90623	SRSF3si2 NO DOXY down vs SRSF3si2 DOXY	162.856	14.1563	3.1291	9.79317	3.53306	1
10	3631964	NM_001206796 // PKM // pyruvate kinase, muscle // 15q22 // 5315 /// NM_182470 // PKM //	PKM	NM_001206796	0.0261342	2.1779e-09	0.0261342	0.633721	-1.57798	SRSF3si2 NO DOXY down vs SRSF3si2 DOXY	36.7706	995.368	2.8124	33.0196	0.753793	1
26	3351564	ENST00000361417 // PHLDB1 // pleckstrin homology-like domain, family B, member 1 // 11q	PHLDB1	ENST00000361417	0.0182067	3.8739e-09	0.0182067	0.379081	-2.63796	SRSF3si2 NO DOXY down vs SRSF3si2 DOXY	53.4294	109.689	7.80395	6.91543	6.10585	1
14	2945440	AB032980 // DCDC2 // doublecortin domain containing 2 // 6p22.1 // 51473	DCDC2	AB032980	0.0213409	4.23808e-09	0.0213409	0.731897	-1.36631	SRSF3si2 NO DOXY down vs SRSF3si2 DOXY	45.3637	27.7109	0.225049	15.659	7.22931	1
29	2449391	NM_198503 // KCNT2 // potassium channel, subfamily T, member 2 // 1q31.3 // 343450 ///	KCNT2	NM_198503	0.0442906	4.71632e-09	0.0442906	0.192187	-5.20325	SRSF3si2 NO DOXY down vs SRSF3si2 DOXY	21.0895	20.2791	30.905	6.12367	14.1069	1
17	2960010	NM_002520 // NPM1 // nucleophosmin (nucleolar phosphoprotein B23, numatrin) // 5q35.1 /	NPM1	NM_002520	0.00185187	6.54379e-09	0.00185187	0.2587	-3.86548	SRSF3si2 NO DOXY down vs SRSF3si2 DOXY	538.497	148.279	2.18324	11.1879	1.76065	1
61	3693673	NR_049763 // CNOT1 // CCR4-NOT transcription complex, subunit 1 // 16q21 // 23019 /// N	CNOT1	NR_049763	0.491641	7.27644e-09	0.491641	1.04862	1.04862	SRSF3si2 NO DOXY up vs SRSF3si2 DOXY	0.696975	423.84	10.1971	3.37719	4.83082	1
11	3692895	NM_007006 // NUDT21 // nudix (nucleoside diphosphate linked moiety X)-type motif 21 //	NUDT21	NM_007006	0.0844469	7.61968e-09	0.0844469	1.24012	1.24012	SRSF3si2 NO DOXY up vs SRSF3si2 DOXY	10.3638	1025.08	9.72276	23.1093	0.210465	1
19	2378584	NM_001136223 // RCOR3 // REST corepressor 3 // 1q32.2 // 55758 /// NM_018254 // RCOR3 /	RCOR3	NM_001136223	0.0277521	7.74986e-09	0.0277521	1.46433	1.46433	SRSF3si2 NO DOXY up vs SRSF3si2 DOXY	34.5404	89.0246	0.827233	9.51015	7.24782	1
21	3458857	NM_006576 // AVIL // advillin // 12q14.1 // 10677 /// ENST00000257861 // AVIL // advill	AVIL	NM_006576	0.00616091	8.30583e-09	0.00616091	0.288988	-3.46035	SRSF3si2 NO DOXY down vs SRSF3si2 DOXY	160.815	31.4379	2.50841	8.36325	6.67889	1
28	3241601	NM_145023 // CCDC7 // coiled-coil domain containing 7 // 10p11.22 // 221016 /// ENST000	CCDC7	NM_145023	0.0507612	8.77683e-09	0.0507612	0.670108	-1.4923	SRSF3si2 NO DOXY down vs SRSF3si2 DOXY	18.2131	74.7273	2.91391	6.11813	9.50273	1
45	3359910	NM_016320 // NUP98 // nucleoporin 98kDa // 11p15.5 // 4928 /// ENST00000324932 // NUP98	NUP98	NM_016320	0.182859	9.03881e-09	0.182859	0.75577	-1.32315	SRSF3si2 NO DOXY down vs SRSF3si2 DOXY	4.01902	44.47	11.758	4.1018	13.6762	1
19	3396003	NM_001199922 // SIAE // sialic acid acetylesterase // 11q24 // 54414 /// NM_170601 // S	SIAE	NM_001199922	0.0142547	9.94065e-09	0.0142547	0.32879	-3.04146	SRSF3si2 NO DOXY down vs SRSF3si2 DOXY	68.6558	115.836	5.16344	9.33692	4.96891	1
16	2436826	NM_002249 // KCNN3 // potassium intermediate/small conductance calcium-activated channe	KCNN3	NM_002249	0.0294712	1.32041e-08	0.0294712	0.275724	-3.62681	SRSF3si2 NO DOXY down vs SRSF3si2 DOXY	32.4389	11.6755	8.81431	11.5153	5.79971	1
14	3427820	NM_213611 // SLC25A3 // solute carrier family 25 (mitochondrial carrier; phosphate carr	SLC25A3	NM_213611	0.0176536	1.78519e-08	0.0176536	0.706698	-1.41503	SRSF3si2 NO DOXY down vs SRSF3si2 DOXY	55.1501	909.294	1.48373	13.7123	1.1158	1
21	2688813	ENST00000206423 // CCDC80 // coiled-coil domain containing 80 // 3q13.2 // 151887 /// N	CCDC80	ENST00000206423	0.0109055	1.90629e-08	0.0109055	0.218416	-4.57842	SRSF3si2 NO DOXY down vs SRSF3si2 DOXY	90.1996	48.0098	9.32992	7.89392	4.80846	1
32	3521372	NM_198968 // DZIP1 // DAZ interacting protein 1 // 13q32.1 // 22873 /// NM_014934 // DZ	DZIP1	NM_198968	0.037854	2.06904e-08	0.037854	2.7713	2.7713	SRSF3si2 NO DOXY up vs SRSF3si2 DOXY	24.9269	64.4239	12.9777	5.16081	13.263	1
17	2509740	NM_018328 // MBD5 // methyl-CpG binding domain protein 5 // 2q23.1 // 55777 /// ENST000	MBD5	NM_018328	0.0313415	2.5549e-08	0.0313415	0.603624	-1.65666	SRSF3si2 NO DOXY down vs SRSF3si2 DOXY	30.4145	45.7	1.0169	10.0265	9.329	1
45	3946615	ENST00000263253 // EP300 // E1A binding protein p300 // 22q13.2 // 2033 /// NM_001429 /	EP300	ENST00000263253	0.0231208	3.10168e-08	0.0231208	0.56712	-1.7633	SRSF3si2 NO DOXY down vs SRSF3si2 DOXY	41.7569	113.067	8.44216	3.88393	7.52161	1
17	3129065	ENST00000405140 // CLU // clusterin // 8p21-p12 // 1191 /// ENST00000522299 // CLU // c	CLU	ENST00000405140	0.00173565	3.35029e-08	0.00173565	0.251563	-3.97515	SRSF3si2 NO DOXY down vs SRSF3si2 DOXY	574.653	275.951	1.21417	9.80665	3.09071	1
13	3848689	NM_001419 // ELAVL1 // ELAV (embryonic lethal, abnormal vision, Drosophila)-like 1 (Hu	ELAVL1	NM_001419	0.0114969	4.26471e-08	0.0114969	1.56488	1.56488	SRSF3si2 NO DOXY up vs SRSF3si2 DOXY	85.483	265.559	1.37793	14.1919	1.10557	1
23	3033397	NM_053043 // RBM33 // RNA binding motif protein 33 // 7q36.3 // 155435 /// ENST00000401	RBM33	NM_053043	0.039958	5.47814e-08	0.039958	0.531342	-1.88203	SRSF3si2 NO DOXY down vs SRSF3si2 DOXY	23.5365	77.8582	5.09555	6.64684	7.02283	1
27	3933243	ENST00000433067 // PRDM15 // PR domain containing 15 // 21q22.3 // 63977 /// NM_0010404	PRDM15	ENST00000433067	0.00403091	7.385e-08	0.00403091	0.456003	-2.19297	SRSF3si2 NO DOXY down vs SRSF3si2 DOXY	246.584	16.19	0.598368	5.57748	12.2125	1
13	3502570	ENST00000332556 // LAMP1 // lysosomal-associated membrane protein 1 // 13q34 // 3916 //	LAMP1	ENST00000332556	0.0127897	8.35685e-08	0.0127897	0.466669	-2.14285	SRSF3si2 NO DOXY down vs SRSF3si2 DOXY	76.6909	592.5	8.2832	13.2591	0.593781	1
27	3114064	NM_145647 // WDR67 // WD repeat domain 67 // 8q24.13 // 93594 /// NM_001145088 // WDR67	WDR67	NM_145647	0.00452403	9.10806e-08	0.00452403	2.77068	2.77068	SRSF3si2 NO DOXY up vs SRSF3si2 DOXY	219.543	39.6923	1.66234	5.50532	8.3158	1
42	3608113	NM_003870 // IQGAP1 // IQ motif containing GTPase activating protein 1 // 15q26.1 // 88	IQGAP1	NM_003870	0.00436527	1.00701e-07	0.00436527	6.53269	6.53269	SRSF3si2 NO DOXY up vs SRSF3si2 DOXY	227.582	29.136	7.7772	3.85613	14.2658	1
26	3282213	NM_139312 // YME1L1 // YME1-like 1 (S. cerevisiae) // 10p14 // 10730 /// NM_014263 // Y	YME1L1	NM_139312	0.128635	1.03477e-07	0.128635	0.922982	-1.08344	SRSF3si2 NO DOXY down vs SRSF3si2 DOXY	6.3083	198.774	0.903495	5.65364	3.04935	1
35	2514745	NR_045682 // MYO3B // myosin IIIB // 2q31.1-q31.2 // 140469 /// NM_138995 // MYO3B // m	MYO3B	NR_045682	0.0142928	1.19829e-07	0.0142928	0.460006	-2.17388	SRSF3si2 NO DOXY down vs SRSF3si2 DOXY	68.4687	12.3097	3.4999	4.36399	12.4646	1
27	3992148	NM_182540 // DDX26B // DEAD/H (Asp-Glu-Ala-Asp/His) box polypeptide 26B // Xq26.3 // 20	DDX26B	NM_182540	0.072306	1.30463e-07	0.072306	0.549908	-1.81848	SRSF3si2 NO DOXY down vs SRSF3si2 DOXY	12.3489	38.7912	9.58278	5.38287	8.8309	1
29	3471588	NM_002973 // ATXN2 // ataxin 2 // 12q24.1 // 6311 /// ENST00000377617 // ATXN2 // ataxi	ATXN2	NM_002973	0.0161229	1.39107e-07	0.0161229	0.792271	-1.26219	SRSF3si2 NO DOXY down vs SRSF3si2 DOXY	60.5278	117.328	0.371788	5.03694	8.14409	1
36	3820663	NM_004516 // ILF3 // interleukin enhancer binding factor 3, 90kDa // 19p13.2 // 3609 //	ILF3	NM_004516	0.631111	1.4616e-07	0.631111	0.970858	-1.03002	SRSF3si2 NO DOXY down vs SRSF3si2 DOXY	0.315027	59.2478	2.03579	4.22679	7.15359	1
25	2813364	NM_022902 // SLC30A5 // solute carrier family 30 (zinc transporter), member 5 // 5q12.1	SLC30A5	NM_022902	0.0201185	1.47636e-07	0.0201185	0.813069	-1.22991	SRSF3si2 NO DOXY down vs SRSF3si2 DOXY	48.2106	207.048	0.458207	5.73003	4.84184	1
32	3331487	ENST00000361332 // CTNND1 // catenin (cadherin-associated protein), delta 1 // 11q11 //	CTNND1	ENST00000361332	0.121068	1.49865e-07	0.121068	0.774683	-1.29085	SRSF3si2 NO DOXY down vs SRSF3si2 DOXY	6.79207	41.8402	4.49911	4.62313	8.80784	1
30	2931391	ENST00000367321 // MTHFD1L // methylenetetrahydrofolate dehydrogenase (NADP+ dependent)	MTHFD1L	ENST00000367321	0.0367736	1.51737e-07	0.0367736	1.46809	1.46809	SRSF3si2 NO DOXY up vs SRSF3si2 DOXY	25.7028	53.4425	2.41788	4.86965	8.59141	1
12	3162486	NM_000550 // TYRP1 // tyrosinase-related protein 1 // 9p23 // 7306 /// ENST00000388918	TYRP1	NM_000550	0.017491	1.83934e-07	0.017491	0.262982	-3.80254	SRSF3si2 NO DOXY down vs SRSF3si2 DOXY	55.6767	1023.44	34.0654	13.8559	0.516848	1
28	3557106	NM_014977 // ACIN1 // apoptotic chromatin condensation inducer 1 // 14q11.2 // 22985 //	ACIN1	NM_014977	0.0301663	2.27374e-07	0.0301663	0.361473	-2.76646	SRSF3si2 NO DOXY down vs SRSF3si2 DOXY	31.6572	62.5163	12.3968	5.03568	8.30322	1
66	2949622	---		---	0.00967562	2.28376e-07	0.00967562	0.758435	-1.3185	SRSF3si2 NO DOXY down vs SRSF3si2 DOXY	101.855	75.6428	0.469689	2.83499	28.5383	1
23	3329404	ENST00000434074 // ATG13 // autophagy related 13 // 11p11.2 // 9776 /// ENST00000312040	ATG13	ENST00000434074	0.00991487	2.3538e-07	0.00991487	0.527856	-1.89446	SRSF3si2 NO DOXY down vs SRSF3si2 DOXY	99.3611	108.443	1.16807	6.00932	7.40891	1
42	3194635	NM_024718 // RABL6 // RAB, member RAS oncogene family-like 6 // 9q34.3 // 55684 /// NM_	RABL6	NM_024718	0.240865	2.62013e-07	0.240865	0.851708	-1.17411	SRSF3si2 NO DOXY down vs SRSF3si2 DOXY	2.72017	31.5562	2.92979	3.67891	23.1735	1
21	2557668	ENST00000295121 // WDR92 // WD repeat domain 92 // 2p14 // 116143 /// NM_138458 // WDR9	WDR92	ENST00000295121	0.169588	2.66439e-07	0.169588	1.45211	1.45211	SRSF3si2 NO DOXY up vs SRSF3si2 DOXY	4.44296	118.871	8.27776	6.52104	6.61451	1
25	2345617	NM_006256 // PKN2 // protein kinase N2 // 1p22.2 // 5586 /// ENST00000370521 // PKN2 //	PKN2	NM_006256	0.100879	2.70237e-07	0.100879	0.690567	-1.44809	SRSF3si2 NO DOXY down vs SRSF3si2 DOXY	8.43945	136.905	14.1592	5.50346	2.86517	1
16	2709062	NM_004593 // TRA2B // transformer 2 beta homolog (Drosophila) // 3q26.2-q27 // 6434 ///	TRA2B	NM_004593	0.264764	2.71231e-07	0.264764	1.14071	1.14071	SRSF3si2 NO DOXY up vs SRSF3si2 DOXY	2.35324	267.15	7.05603	8.85901	1.04279	1
14	3039177	NM_004956 // ETV1 // ets variant 1 // 7p21.3 // 2115 /// ENST00000430479 // ETV1 // ets	ETV1	NM_004956	0.00176622	2.87333e-07	0.00176622	0.29274	-3.416	SRSF3si2 NO DOXY down vs SRSF3si2 DOXY	564.681	143.4	0.916974	10.5029	2.20811	1
31	3655826	NM_016151 // TAOK2 // TAO kinase 2 // 16p11.2 // 9344 /// ENST00000308893 // TAOK2 // T	TAOK2	NM_016151	0.00424638	3.01913e-07	0.00424638	0.466703	-2.14269	SRSF3si2 NO DOXY down vs SRSF3si2 DOXY	233.996	22.8791	1.08323	4.55169	8.86977	1
11	3629350	NM_001127889 // SPG21 // spastic paraplegia 21 (autosomal recessive, Mast syndrome) //	SPG21	NM_001127889	0.0298899	3.03005e-07	0.0298899	0.621164	-1.60988	SRSF3si2 NO DOXY down vs SRSF3si2 DOXY	31.9637	248.538	3.14921	15.118	1.03138	1
36	2319560	NM_001105562 // UBE4B // ubiquitination factor E4B // 1p36.3 // 10277 /// ENST000003430	UBE4B	NM_001105562	0.027805	4.06526e-07	0.027805	1.6865	1.6865	SRSF3si2 NO DOXY up vs SRSF3si2 DOXY	34.4718	107.556	6.35635	3.99841	6.539	1
18	2616317	NM_001256192 // PDCD6IP // programmed cell death 6 interacting protein // 3p22.3 // 100	PDCD6IP	NM_001256192	0.0102901	4.10518e-07	0.0102901	0.694842	-1.43918	SRSF3si2 NO DOXY down vs SRSF3si2 DOXY	95.6837	172.549	0.498821	7.43401	3.53745	1
17	3512294	NM_183422 // TSC22D1 // TSC22 domain family, member 1 // 13q14 // 8848 /// ENST00000458	TSC22D1	NM_183422	0.00271994	5.01805e-07	0.00271994	1.61746	1.61746	SRSF3si2 NO DOXY up vs SRSF3si2 DOXY	366.156	125.369	0.204738	7.79878	3.4923	1
22	2458773	NM_001618 // PARP1 // poly (ADP-ribose) polymerase 1 // 1q41-q42 // 142 /// ENST0000036	PARP1	NM_001618	0.220836	5.06212e-07	0.220836	0.706306	-1.41582	SRSF3si2 NO DOXY down vs SRSF3si2 DOXY	3.09032	103.652	16.3505	5.93512	4.60167	1
18	3422326	ENST00000485960 // TBC1D15 // TBC1 domain family, member 15 // 12q21.1 // 64786 /// BC0	TBC1D15	ENST00000485960	0.0143853	5.35015e-07	0.0143853	0.51797	-1.93061	SRSF3si2 NO DOXY down vs SRSF3si2 DOXY	68.0192	306.985	3.64993	7.27012	2.22035	1
16	3202421	ENST00000379997 // C9orf72 // chromosome 9 open reading frame 72 // 9p21.2 // 203228 //	C9orf72	ENST00000379997	0.0483886	5.53377e-07	0.0483886	0.465836	-2.14668	SRSF3si2 NO DOXY down vs SRSF3si2 DOXY	19.1784	38.4268	9.12267	8.30463	3.33237	1
22	2781441	NM_198721 // COL25A1 // collagen, type XXV, alpha 1 // 4q25 // 84570 /// NM_001256074 /	COL25A1	NM_198721	0.0512098	5.65429e-07	0.0512098	0.368732	-2.712	SRSF3si2 NO DOXY down vs SRSF3si2 DOXY	18.0407	47.9982	7.75893	5.88651	13.6758	1
15	3873185	NM_031229 // RBCK1 // RanBP-type and C3HC4-type zinc finger containing 1 // 20p13 // 10	RBCK1	NM_031229	0.0941338	5.71085e-07	0.0941338	0.596111	-1.67754	SRSF3si2 NO DOXY down vs SRSF3si2 DOXY	9.14787	54.7986	8.0243	8.9669	3.18716	1
30	2468811	NM_003887 // ASAP2 // ArfGAP with SH3 domain, ankyrin repeat and PH domain 2 // 2p25|2p	ASAP2	NM_003887	0.011181	5.89169e-07	0.011181	2.42238	2.42238	SRSF3si2 NO DOXY up vs SRSF3si2 DOXY	87.9405	66.1693	3.71776	4.48502	8.67103	1
24	2373336	NM_000186 // CFH // complement factor H // 1q32 // 3075 /// ENST00000367429 // CFH // c	CFH	NM_000186	0.0815606	5.92177e-07	0.0815606	2.2522	2.2522	SRSF3si2 NO DOXY up vs SRSF3si2 DOXY	10.7821	119.506	36.8565	5.4103	3.81164	1
48	3351385	NM_001197104 // MLL // myeloid/lymphoid or mixed-lineage leukemia (trithorax homolog, D	MLL	NM_001197104	0.110723	6.38741e-07	0.110723	1.23897	1.23897	SRSF3si2 NO DOXY up vs SRSF3si2 DOXY	7.56089	62.8639	4.73655	3.23788	12.0408	1
8	3449910	NM_001113402 // AMN1 // antagonist of mitotic exit network 1 homolog (S. cerevisiae) //	AMN1	NM_001113402	0.0124706	6.5709e-07	0.0124706	0.137546	-7.27032	SRSF3si2 NO DOXY down vs SRSF3si2 DOXY	78.6919	518.29	27.4092	25.2532	0.42534	1
28	2575054	ENST00000322313 // SFT2D3 // SFT2 domain containing 3 // 2q14.3 // 84826 /// ENST000003	SFT2D3	ENST00000322313	0.348994	6.75189e-07	0.348994	0.869065	-1.15066	SRSF3si2 NO DOXY down vs SRSF3si2 DOXY	1.47107	124.932	4.90011	4.69847	8.59822	1
18	4019849	NM_002294 // LAMP2 // lysosomal-associated membrane protein 2 // Xq24 // 3920 /// NM_01	LAMP2	NM_002294	0.557845	6.82693e-07	0.557845	1.13356	1.13356	SRSF3si2 NO DOXY up vs SRSF3si2 DOXY	0.48602	178.307	10.1823	7.12143	4.04499	1
20	3597338	NM_001018007 // TPM1 // tropomyosin 1 (alpha) // 15q22.1 // 7168 /// NM_001018004 // TP	TPM1	NM_001018007	0.126711	7.38275e-07	0.126711	1.76432	1.76432	SRSF3si2 NO DOXY up vs SRSF3si2 DOXY	6.4258	73.1115	13.7738	6.33409	5.76131	1
21	3950726	ENST00000216061 // PPP6R2 // protein phosphatase 6, regulatory subunit 2 // 22q13.33 //	PPP6R2	ENST00000216061	0.00244178	7.43036e-07	0.00244178	0.393289	-2.54266	SRSF3si2 NO DOXY down vs SRSF3si2 DOXY	408.038	46.5148	0.662844	6.03134	5.62957	1
23	2470654	NM_004939 // DDX1 // DEAD (Asp-Glu-Ala-Asp) box helicase 1 // 2p24 // 1653 /// ENST0000	DDX1	NM_004939	0.149918	8.31686e-07	0.149918	0.809102	-1.23594	SRSF3si2 NO DOXY down vs SRSF3si2 DOXY	5.21081	394.536	20.7114	5.48774	0.875775	1
14	3091848	ENST00000397358 // HMBOX1 // homeobox containing 1 // 8p21.1 // 79618 /// NM_024567 //	HMBOX1	ENST00000397358	0.0281654	9.09463e-07	0.0281654	0.493495	-2.02636	SRSF3si2 NO DOXY down vs SRSF3si2 DOXY	34.0117	360.257	11.1299	9.35725	0.998252	1
30	2478748	ENST00000318522 // EML4 // echinoderm microtubule associated protein like 4 // 2p21 //	EML4	ENST00000318522	0.607761	9.5361e-07	0.607761	0.945989	-1.05709	SRSF3si2 NO DOXY down vs SRSF3si2 DOXY	0.363651	83.0713	6.11856	4.35202	5.01794	1
23	2940826	---		---	0.274756	9.70976e-07	0.274756	1.38253	1.38253	SRSF3si2 NO DOXY up vs SRSF3si2 DOXY	2.21922	72.9882	16.0509	5.4256	6.20416	1
17	2815791	NM_003633 // ENC1 // ectodermal-neural cortex 1 (with BTB-like domain) // 5q13 // 8507	ENC1	NM_003633	0.00621203	1.04848e-06	0.00621203	0.462198	-2.16358	SRSF3si2 NO DOXY down vs SRSF3si2 DOXY	159.48	126.442	2.94887	7.30639	1.43402	1
6	2358117	ENST00000369102 // C1orf54 // chromosome 1 open reading frame 54 // 1q21.2 // 79630 ///	C1orf54	ENST00000369102	0.000857775	1.17199e-06	0.000857775	0.209715	-4.76837	SRSF3si2 NO DOXY down vs SRSF3si2 DOXY	1164.31	163.971	0.505734	47.7357	0.517457	1
45	2691575	NM_199420 // POLQ // polymerase (DNA directed), theta // 3q13.33 // 10721 /// ENST00000	POLQ	NM_199420	0.0729968	1.19003e-06	0.0729968	2.77818	2.77818	SRSF3si2 NO DOXY up vs SRSF3si2 DOXY	12.2182	15.5377	32.0512	3.26334	21.9746	1
10	3360622	NM_033092 // TRIM5 // tripartite motif containing 5 // 11p15 // 85363 /// ENST000003968	TRIM5	NM_033092	0.0103238	1.25633e-06	0.0103238	0.489228	-2.04404	SRSF3si2 NO DOXY down vs SRSF3si2 DOXY	95.3665	267.405	1.47748	14.8819	1.35902	1
14	4013018	NM_144969 // ZDHHC15 // zinc finger, DHHC-type containing 15 // Xq13.3 // 158866 /// NM	ZDHHC15	NM_144969	0.012033	1.2672e-06	0.012033	1.68962	1.68962	SRSF3si2 NO DOXY up vs SRSF3si2 DOXY	81.608	48.4996	0.437122	9.04537	5.84271	1
19	3909064	ENST00000557021 // TMEM189-UBE2V1 // TMEM189-UBE2V1 readthrough // 20q13.2 // 387522 //	TMEM189-UBE2V1	ENST00000557021	0.00094145	1.39004e-06	0.00094145	0.457039	-2.188	SRSF3si2 NO DOXY down vs SRSF3si2 DOXY	1060.69	107.489	0.141448	6.33504	5.81736	1
14	3092415	NM_006867 // RBPMS // RNA binding protein with multiple splicing // 8p12 // 11030 /// E	RBPMS	NM_006867	0.211619	1.39438e-06	0.211619	1.41565	1.41565	SRSF3si2 NO DOXY up vs SRSF3si2 DOXY	3.28465	187.677	12.8937	8.95688	2.16133	1
59	3555340	NM_007110 // TEP1 // telomerase-associated protein 1 // 14q11.2 // 7011 /// ENST0000026	TEP1	NM_007110	0.0158434	1.60055e-06	0.0158434	0.467409	-2.13945	SRSF3si2 NO DOXY down vs SRSF3si2 DOXY	61.622	24.7802	5.45041	2.76942	24.5329	1
30	3449368	NM_032156 // CAPRIN2 // caprin family member 2 // 12p11 // 65981 /// NM_001002259 // CA	CAPRIN2	NM_032156	0.0455413	1.79563e-06	0.0455413	0.411896	-2.4278	SRSF3si2 NO DOXY down vs SRSF3si2 DOXY	20.4697	61.6157	11.9702	4.1799	11.6283	1
16	3724698	NM_006310 // NPEPPS // aminopeptidase puromycin sensitive // 17q21 // 9520 /// AK303037	NPEPPS	NM_006310	0.260357	2.02022e-06	0.260357	0.820697	-1.21848	SRSF3si2 NO DOXY down vs SRSF3si2 DOXY	2.41571	166.676	11.5597	7.36049	1.39694	1
24	2823326	ENST00000281092 // FER // fer (fps/fes related) tyrosine kinase // 5q21 // 2241 /// ENS	FER	ENST00000281092	0.0235264	2.36425e-06	0.0235264	0.53419	-1.87199	SRSF3si2 NO DOXY down vs SRSF3si2 DOXY	41.0113	49.2527	2.60427	4.89445	8.458	1
10	2503929	NM_130773 // CNTNAP5 // contactin associated protein-like 5 // 2q14.3 // 129684 /// ENS	CNTNAP5	NM_130773	0.827693	2.67921e-06	0.827693	1.03351	1.03351	SRSF3si2 NO DOXY up vs SRSF3si2 DOXY	0.0611965	9.54201	2.35978	13.4529	2.81929	1
15	3656318	ENST00000542965 // PRR14 // proline rich 14 // 16p11.2 // 78994 /// NM_024031 // PRR14	PRR14	ENST00000542965	0.0195041	2.81501e-06	0.0195041	1.78858	1.78858	SRSF3si2 NO DOXY up vs SRSF3si2 DOXY	49.7761	36.1977	1.09894	7.67035	5.40236	1
9	2871176	NM_005669 // REEP5 // receptor accessory protein 5 // 5q22-q23 // 7905 /// ENST00000379	REEP5	NM_005669	0.169289	3.13781e-06	0.169289	1.3432	1.3432	SRSF3si2 NO DOXY up vs SRSF3si2 DOXY	4.45331	91.9621	9.67762	15.7405	0.605446	1
17	3442475	NM_001733 // C1R // complement component 1, r subcomponent // 12p13 // 715 /// AK024951	C1R	NM_001733	0.00935536	3.15731e-06	0.00935536	0.257798	-3.87901	SRSF3si2 NO DOXY down vs SRSF3si2 DOXY	105.393	26.573	3.32732	6.60883	5.93324	1
25	2859601	NM_197941 // ADAMTS6 // ADAM metallopeptidase with thrombospondin type 1 motif, 6 // 5q	ADAMTS6	NM_197941	0.00314206	3.16387e-06	0.00314206	0.27762	-3.60205	SRSF3si2 NO DOXY down vs SRSF3si2 DOXY	316.763	30.6203	1.20647	4.63161	10.7329	1
13	3457523	NR_040053 // RNF41 // ring finger protein 41 // 12q13.13 // 10193 /// NM_194358 // RNF4	RNF41	NR_040053	0.00485448	3.16807e-06	0.00485448	0.72509	-1.37914	SRSF3si2 NO DOXY down vs SRSF3si2 DOXY	204.496	159.936	0.126198	9.01967	2.60028	1
17	3127703	NR_027140 // TNFRSF10B // tumor necrosis factor receptor superfamily, member 10b // 8p2	TNFRSF10B	NR_027140	0.00619963	3.26432e-06	0.00619963	0.68971	-1.44989	SRSF3si2 NO DOXY down vs SRSF3si2 DOXY	159.802	190.345	0.586444	6.58844	1.66733	1
14	3654956	NM_014387 // LAT // linker for activation of T cells // 16p11.2 // 27040 /// ENST000003	LAT	NM_014387	0.365532	3.48861e-06	0.365532	0.775657	-1.28923	SRSF3si2 NO DOXY down vs SRSF3si2 DOXY	1.34756	21.1382	5.60589	8.13963	6.47257	1
15	2409507	NM_201649 // SLC6A9 // solute carrier family 6 (neurotransmitter transporter, glycine),	SLC6A9	NM_201649	0.0401122	3.62173e-06	0.0401122	3.47851	3.47851	SRSF3si2 NO DOXY up vs SRSF3si2 DOXY	23.4403	27.4563	6.81214	7.47822	8.50763	1
8	3925439	NM_006948 // HSPA13 // heat shock protein 70kDa family, member 13 // 21q11 // 6782 ///	HSPA13	NM_006948	0.808274	3.7452e-06	0.808274	0.975557	-1.02506	SRSF3si2 NO DOXY down vs SRSF3si2 DOXY	0.0763231	2480.87	12.3686	19.1014	0.151231	1
85	2476219	NM_016252 // BIRC6 // baculoviral IAP repeat containing 6 // 2p22.3 // 57448 /// ENST00	BIRC6	NM_016252	0.0754295	3.89784e-06	0.0754295	1.2364	1.2364	SRSF3si2 NO DOXY up vs SRSF3si2 DOXY	11.777	66.4425	7.14709	2.26038	15.9013	1
24	3838845	NM_001199752 // CPT1C // carnitine palmitoyltransferase 1C // 19q13.33 // 126129 /// EN	CPT1C	NM_001199752	0.0358243	3.93732e-06	0.0358243	0.743784	-1.34448	SRSF3si2 NO DOXY down vs SRSF3si2 DOXY	26.4232	95.9215	1.68782	4.71109	4.51444	1
34	3803194	ENST00000283351 // TRAPPC8 // trafficking protein particle complex 8 // 18q12.1 // 2287	TRAPPC8	ENST00000283351	0.0167167	4.04473e-06	0.0167167	0.459286	-2.17729	SRSF3si2 NO DOXY down vs SRSF3si2 DOXY	58.3246	78.1465	5.79271	3.63603	8.36931	1
21	3580234	NM_014226 // MOK // MOK protein kinase // 14q32 // 5891 /// ENST00000361847 // MOK // M	MOK	NM_014226	0.0387999	4.06636e-06	0.0387999	0.616909	-1.62098	SRSF3si2 NO DOXY down vs SRSF3si2 DOXY	24.2831	50.8806	2.25846	5.26865	7.43816	1
40	3257938	NM_003972 // BTAF1 // BTAF1 RNA polymerase II, B-TFIID transcription factor-associated,	BTAF1	NM_003972	0.0276301	4.08283e-06	0.0276301	0.521653	-1.91698	SRSF3si2 NO DOXY down vs SRSF3si2 DOXY	34.6994	97.8431	12.3304	3.27858	6.42744	1
29	3475587	NM_002956 // CLIP1 // CAP-GLY domain containing linker protein 1 // 12q24.3 // 6249 ///	CLIP1	NM_002956	0.00190731	4.08945e-06	0.00190731	0.429812	-2.3266	SRSF3si2 NO DOXY down vs SRSF3si2 DOXY	522.799	103.19	0.492356	4.05846	9.36321	1
14	3164914	NR_003529 // CDKN2B-AS1 // CDKN2B antisense RNA 1 (non-protein coding) // 9p21.3 // 100	CDKN2B-AS1	NR_003529	0.00601709	4.11736e-06	0.00601709	4.18932	4.18932	SRSF3si2 NO DOXY up vs SRSF3si2 DOXY	164.695	67.2292	2.73076	7.99781	3.457	1
17	2841699	ENST00000265085 // CPEB4 // cytoplasmic polyadenylation element binding protein 4 // 5q	CPEB4	ENST00000265085	0.0294813	4.28514e-06	0.0294813	0.480572	-2.08086	SRSF3si2 NO DOXY down vs SRSF3si2 DOXY	32.4272	72.9452	4.87845	6.42344	3.84328	1
24	2862716	ENST00000296805 // GFM2 // G elongation factor, mitochondrial 2 // 5q13 // 84340 /// NM	GFM2	ENST00000296805	0.0420008	4.30783e-06	0.0420008	0.507062	-1.97214	SRSF3si2 NO DOXY down vs SRSF3si2 DOXY	22.3198	132.855	10.6058	4.67912	4.47691	1
12	3775038	NM_001193653 // C17orf62 // chromosome 17 open reading frame 62 // 17q25.3 // 79415 ///	C17orf62	NM_001193653	0.433583	4.34335e-06	0.433583	0.972813	-1.02795	SRSF3si2 NO DOXY down vs SRSF3si2 DOXY	0.944764	85.492	0.208927	9.66399	2.11493	1
9	2735027	NM_001251830 // SPP1 // secreted phosphoprotein 1 // 4q22.1 // 6696 /// NM_001040058 //	SPP1	NM_001251830	0.00601622	4.47992e-06	0.00601622	0.157824	-6.33616	SRSF3si2 NO DOXY down vs SRSF3si2 DOXY	164.719	17.3899	1.9029	14.9345	3.25944	1
26	3024275	NM_001145354 // MKLN1 // muskelin 1, intracellular mediator containing kelch motifs //	MKLN1	NM_001145354	0.092417	4.60445e-06	0.092417	0.712217	-1.40407	SRSF3si2 NO DOXY down vs SRSF3si2 DOXY	9.34474	91.7895	6.45915	4.36887	5.16302	1
11	2949471	NM_000434 // NEU1 // sialidase 1 (lysosomal sialidase) // 6p21.3 // 4758 /// ENST000004	NEU1	NM_000434	0.0168299	4.61444e-06	0.0168299	0.673125	-1.48561	SRSF3si2 NO DOXY down vs SRSF3si2 DOXY	57.9222	232.151	0.814153	10.8284	1.52134	1
37	2334476	NM_015112 // MAST2 // microtubule associated serine/threonine kinase 2 // 1p34.1 // 231	MAST2	NM_015112	0.197039	4.79237e-06	0.197039	0.713789	-1.40097	SRSF3si2 NO DOXY down vs SRSF3si2 DOXY	3.62978	71.2462	13.6839	3.4077	12.6907	1
20	2363084	NM_015331 // NCSTN // nicastrin // 1q22-q23 // 23385 /// ENST00000294785 // NCSTN // ni	NCSTN	NM_015331	0.00532356	5.0544e-06	0.00532356	2.62246	2.62246	SRSF3si2 NO DOXY up vs SRSF3si2 DOXY	186.346	51.3452	1.45386	5.40682	5.4272	1
11	3695157	NM_181521 // CMTM4 // CKLF-like MARVEL transmembrane domain containing 4 // 16q21-q22.1	CMTM4	NM_181521	0.0393696	5.08799e-06	0.0393696	2.31531	2.31531	SRSF3si2 NO DOXY up vs SRSF3si2 DOXY	23.9103	63.9562	6.4029	10.6949	2.10812	1
15	2442800	NM_018417 // ADCY10 // adenylate cyclase 10 (soluble) // 1q24 // 55811 /// ENST00000367	ADCY10	NM_018417	0.144095	5.14708e-06	0.144095	0.517501	-1.93237	SRSF3si2 NO DOXY down vs SRSF3si2 DOXY	5.47868	8.06581	10.4535	7.2157	6.62361	1
20	3335465	NM_153253 // SIPA1 // signal-induced proliferation-associated 1 // 11q13 // 6494 /// EN	SIPA1	NM_153253	0.000551061	5.17217e-06	0.000551061	0.672309	-1.48741	SRSF3si2 NO DOXY down vs SRSF3si2 DOXY	1813.18	142.525	0.0306218	5.39623	4.4911	1
31	3698919	NR_027264 // GLG1 // golgi glycoprotein 1 // 16q22.3 // 2734 /// NM_001145667 // GLG1 /	GLG1	NR_027264	0.0889863	5.19556e-06	0.0889863	0.703208	-1.42205	SRSF3si2 NO DOXY down vs SRSF3si2 DOXY	9.76096	117.006	14.2134	3.80923	3.45947	1
29	3398145	NM_020228 // PRDM10 // PR domain containing 10 // 11q25 // 56980 /// NM_199437 // PRDM1	PRDM10	NM_020228	0.0631213	5.42099e-06	0.0631213	0.381159	-2.62358	SRSF3si2 NO DOXY down vs SRSF3si2 DOXY	14.3588	22.2433	14.5007	3.98109	15.1031	1
11	3497586	NM_144778 // MBNL2 // muscleblind-like splicing regulator 2 // 13q32.1 // 10150 /// ENS	MBNL2	NM_144778	0.735759	5.46335e-06	0.735759	0.940235	-1.06356	SRSF3si2 NO DOXY down vs SRSF3si2 DOXY	0.150129	181.577	8.17211	10.5984	1.41739	1
15	2876146	ENST00000521118 // CDKL3 // cyclin-dependent kinase-like 3 // 5q31 // 51265 /// NM_0165	CDKL3	ENST00000521118	0.000565075	5.71412e-06	0.000565075	0.494107	-2.02385	SRSF3si2 NO DOXY down vs SRSF3si2 DOXY	1768.18	13.0541	0.0443501	7.13885	5.54064	1
22	3730899	NM_007372 // DDX42 // DEAD (Asp-Glu-Ala-Asp) box polypeptide 42 // 17q23.3 // 11325 ///	DDX42	NM_007372	0.141263	5.71924e-06	0.141263	1.22524	1.22524	SRSF3si2 NO DOXY up vs SRSF3si2 DOXY	5.61701	136.489	6.50196	4.92078	2.1729	1
28	2320472	ENST00000376487 // CLCN6 // chloride channel, voltage-sensitive 6 // 1p36 // 1185 /// N	CLCN6	ENST00000376487	0.00947772	6.24297e-06	0.00947772	0.227206	-4.4013	SRSF3si2 NO DOXY down vs SRSF3si2 DOXY	104.013	100.137	9.12772	4.04346	7.27928	1
6	3016211	NM_006349 // ZNHIT1 // zinc finger, HIT-type containing 1 // 7q22.1 // 10467 /// ENST00	ZNHIT1	NM_006349	0.361328	6.30273e-06	0.361328	0.64742	-1.54459	SRSF3si2 NO DOXY down vs SRSF3si2 DOXY	1.37782	560.967	89.0829	33.3754	0.192315	1
21	2806376	NM_024867 // SPEF2 // sperm flagellar 2 // 5p13.2 // 79925 /// ENST00000356031 // SPEF2	SPEF2	NM_024867	0.244117	6.32169e-06	0.244117	0.782215	-1.27842	SRSF3si2 NO DOXY down vs SRSF3si2 DOXY	2.66592	12.4392	5.04738	5.07999	7.83901	1
16	3456130	NM_015665 // AAAS // achalasia, adrenocortical insufficiency, alacrimia // 12q13 // 808	AAAS	NM_015665	0.829432	6.34715e-06	0.829432	1.0235	1.0235	SRSF3si2 NO DOXY up vs SRSF3si2 DOXY	0.0599307	175.238	4.1719	6.58812	2.1568	1
18	2704894	NM_024947 // PHC3 // polyhomeotic homolog 3 (Drosophila) // 3q26.2 // 80012 /// ENST000	PHC3	NM_024947	0.21614	6.50621e-06	0.21614	0.879101	-1.13753	SRSF3si2 NO DOXY down vs SRSF3si2 DOXY	3.18722	154.663	2.49458	5.8371	2.6601	1
27	3356115	NM_001642 // APLP2 // amyloid beta (A4) precursor-like protein 2 // 11q24 // 334 /// NM	APLP2	NM_001642	0.499215	6.53421e-06	0.499215	1.0871	1.0871	SRSF3si2 NO DOXY up vs SRSF3si2 DOXY	0.669463	212.598	17.3158	4.13951	1.75813	1
16	2699726	NM_021105 // PLSCR1 // phospholipid scramblase 1 // 3q23 // 5359 /// ENST00000342435 //	PLSCR1	NM_021105	0.0078124	6.62568e-06	0.0078124	2.16784	2.16784	SRSF3si2 NO DOXY up vs SRSF3si2 DOXY	126.504	81.0761	1.5848	6.56022	2.98326	1
13	2752725	ENST00000264596 // NEIL3 // nei endonuclease VIII-like 3 (E. coli) // 4q34.3 // 55247 /	NEIL3	ENST00000264596	0.0469781	6.66779e-06	0.0469781	2.42455	2.42455	SRSF3si2 NO DOXY up vs SRSF3si2 DOXY	19.7985	27.9382	4.33653	8.29616	5.93264	1
14	3385769	NM_148170 // CTSC // cathepsin C // 11q14.2 // 1075 /// ENST00000524463 // CTSC // cath	CTSC	NM_148170	0.124076	6.81361e-06	0.124076	0.763623	-1.30955	SRSF3si2 NO DOXY down vs SRSF3si2 DOXY	6.59267	60.6632	1.69216	7.57724	4.93914	1
40	2969677	NM_002912 // REV3L // REV3-like, polymerase (DNA directed), zeta, catalytic subunit //	REV3L	NM_002912	0.0391624	7.41092e-06	0.0391624	0.693761	-1.44142	SRSF3si2 NO DOXY down vs SRSF3si2 DOXY	24.0447	80.6692	4.06027	3.16786	8.89217	1
17	3622934	ENST00000324324 // MYEF2 // myelin expression factor 2 // 15q21.1 // 50804 /// NM_01613	MYEF2	ENST00000324324	0.0378596	7.59241e-06	0.0378596	1.69423	1.69423	SRSF3si2 NO DOXY up vs SRSF3si2 DOXY	24.923	211.355	7.04222	6.08501	1.79323	1
18	3719161	NM_024835 // GGNBP2 // gametogenetin binding protein 2 // 17q12 // 79893 /// ENST000003	GGNBP2	NM_024835	0.112816	7.73745e-06	0.112816	1.40877	1.40877	SRSF3si2 NO DOXY up vs SRSF3si2 DOXY	7.39385	506.288	14.7317	5.74475	1.37359	1
9	2992197	AK289728 // SP4 // Sp4 transcription factor // 7p15.3 // 6671 /// BC109300 // SP4 // Sp	SP4	AK289728	0.00069731	8.1334e-06	0.00069731	0.501001	-1.996	SRSF3si2 NO DOXY down vs SRSF3si2 DOXY	1432.58	75.8996	0.0692494	13.6618	1.44317	1
39	3929325	NM_003895 // SYNJ1 // synaptojanin 1 // 21q22.2 // 8867 /// NM_203446 // SYNJ1 // synap	SYNJ1	NM_003895	0.0329566	8.33456e-06	0.0329566	0.376855	-2.65354	SRSF3si2 NO DOXY down vs SRSF3si2 DOXY	28.8513	13.9342	11.3233	3.19321	17.9844	1
11	3527597	NM_001097577 // ANG // angiogenin, ribonuclease, RNase A family, 5 // 14q11.1-q11.2 //	ANG	NM_001097577	0.207168	8.34674e-06	0.207168	0.762387	-1.31167	SRSF3si2 NO DOXY down vs SRSF3si2 DOXY	3.38479	198.922	6.11409	10.0378	1.62859	1
23	3421897	NR_037615 // CNOT2 // CCR4-NOT transcription complex, subunit 2 // 12q15 // 4848 /// NM	CNOT2	NR_037615	0.0442267	8.35003e-06	0.0442267	1.17255	1.17255	SRSF3si2 NO DOXY up vs SRSF3si2 DOXY	21.1221	107.399	0.364347	4.60069	6.93502	1
24	3834089	NM_007040 // HNRNPUL1 // heterogeneous nuclear ribonucleoprotein U-like 1 // 19q13.2 //	HNRNPUL1	NM_007040	0.319459	8.40533e-06	0.319459	0.856122	-1.16806	SRSF3si2 NO DOXY down vs SRSF3si2 DOXY	1.72533	109.331	6.42339	4.44476	5.00335	1
13	3702689	NM_001145548 // ZDHHC7 // zinc finger, DHHC-type containing 7 // 16q24.1 // 55625 /// E	ZDHHC7	NM_001145548	0.521901	8.53372e-06	0.521901	0.955996	-1.04603	SRSF3si2 NO DOXY down vs SRSF3si2 DOXY	0.592617	174.391	1.92217	8.0657	1.15452	1
18	2620018	ENST00000342649 // C3orf23 // chromosome 3 open reading frame 23 // 3p21.31 // 285343 /	C3orf23	ENST00000342649	0.0185979	8.84328e-06	0.0185979	1.49905	1.49905	SRSF3si2 NO DOXY up vs SRSF3si2 DOXY	52.2742	164.729	1.41935	5.67416	2.81371	1
8	3390143	ENST00000527531 // C11orf65 // chromosome 11 open reading frame 65 // 11q22.3 // 160140	C11orf65	ENST00000527531	0.00483215	9.47731e-06	0.00483215	0.330162	-3.02881	SRSF3si2 NO DOXY down vs SRSF3si2 DOXY	205.448	23.7034	1.02134	16.3922	1.36429	1
36	2672966	NM_002375 // MAP4 // microtubule-associated protein 4 // 3p21 // 4134 /// NM_001134364	MAP4	NM_002375	0.0180409	9.52799e-06	0.0180409	1.33944	1.33944	SRSF3si2 NO DOXY up vs SRSF3si2 DOXY	53.9343	109.513	0.712266	3.32359	11.6613	1
12	3363979	NM_148976 // PSMA1 // proteasome (prosome, macropain) subunit, alpha type, 1 // 11p15.1	PSMA1	NM_148976	0.00467891	9.64276e-06	0.00467891	0.510017	-1.96072	SRSF3si2 NO DOXY down vs SRSF3si2 DOXY	212.226	253.468	0.562677	8.78048	2.08606	1
46	3352503	NM_015313 // ARHGEF12 // Rho guanine nucleotide exchange factor (GEF) 12 // 11q23.3 //	ARHGEF12	NM_015313	0.00895462	9.65024e-06	0.00895462	0.453201	-2.20653	SRSF3si2 NO DOXY down vs SRSF3si2 DOXY	110.176	112.078	4.95572	2.88599	9.8848	1
13	2784027	ENST00000296511 // ANXA5 // annexin A5 // 4q27 // 308 /// NM_001154 // ANXA5 // annexin	ANXA5	ENST00000296511	0.0347593	9.98893e-06	0.0347593	0.633843	-1.57768	SRSF3si2 NO DOXY down vs SRSF3si2 DOXY	27.2781	463.158	6.60982	7.92102	0.748758	1
13	3473727	NM_018639 // WSB2 // WD repeat and SOCS box containing 2 // 12q24.23 // 55884 /// ENST0	WSB2	NM_018639	0.00407077	1.02069e-05	0.00407077	0.378489	-2.64209	SRSF3si2 NO DOXY down vs SRSF3si2 DOXY	244.155	75.4203	1.04105	7.90132	2.41165	1
19	2615060	NM_001003793 // RBMS3 // RNA binding motif, single stranded interacting protein 3 // 3p	RBMS3	NM_001003793	0.0226127	1.07889e-05	0.0226127	2.58146	2.58146	SRSF3si2 NO DOXY up vs SRSF3si2 DOXY	42.7286	134.541	7.21327	5.29986	4.15429	1
34	3480129	ENST00000456228 // ZMYM2 // zinc finger, MYM-type 2 // 13q11-q12 // 7750 /// NM_003453	ZMYM2	ENST00000456228	0.00167294	1.09292e-05	0.00167294	1.18415	1.18415	SRSF3si2 NO DOXY up vs SRSF3si2 DOXY	596.25	152.612	0.0441807	3.41379	5.06519	1
23	3912079	ENST00000357552 // SYCP2 // synaptonemal complex protein 2 // 20q13.33 // 10388 /// NM_	SYCP2	ENST00000357552	0.15964	1.13133e-05	0.15964	1.56623	1.56623	SRSF3si2 NO DOXY up vs SRSF3si2 DOXY	4.80746	17.8238	21.7788	4.48974	4.04984	1
13	3204721	ENST00000378292 // TPM2 // tropomyosin 2 (beta) // 9p13 // 7169 /// NM_003289 // TPM2 /	TPM2	ENST00000378292	0.00649325	1.16196e-05	0.00649325	0.352766	-2.83474	SRSF3si2 NO DOXY down vs SRSF3si2 DOXY	152.508	49.8671	0.785162	7.78377	5.8877	1
17	3491948	NM_030794 // TDRD3 // tudor domain containing 3 // 13q21.2 // 81550 /// NM_001146071 //	TDRD3	NM_030794	0.00330018	1.17362e-05	0.00330018	0.424523	-2.35559	SRSF3si2 NO DOXY down vs SRSF3si2 DOXY	301.515	132.807	0.793886	5.83474	3.4724	1
31	3509910	NM_001014286 // FAM48A // family with sequence similarity 48, member A // 13q13.3 // 55	FAM48A	NM_001014286	0.000995727	1.21854e-05	0.000995727	1.8082	1.8082	SRSF3si2 NO DOXY up vs SRSF3si2 DOXY	1002.79	72.9117	0.178447	3.59692	7.59054	1
18	3280787	NM_207371 // SKIDA1 // SKI/DACH domain containing 1 // 10p12.31 // 387640 /// ENST00000	SKIDA1	NM_207371	0.041509	1.22157e-05	0.041509	0.238188	-4.19837	SRSF3si2 NO DOXY down vs SRSF3si2 DOXY	22.6018	21.5992	13.0295	5.50552	8.90328	1
8	2407250	BC018109 // C1orf109 // chromosome 1 open reading frame 109 // 1p34.3 // 54955 /// BC06	C1orf109	BC018109	0.0782768	1.27931e-05	0.0782768	2.25861	2.25861	SRSF3si2 NO DOXY up vs SRSF3si2 DOXY	11.2955	66.1079	8.72489	15.5905	1.57017	1
23	2526980	ENST00000392133 // XRCC5 // X-ray repair complementing defective repair in Chinese hams	XRCC5	ENST00000392133	0.0611204	1.35092e-05	0.0611204	0.690033	-1.44921	SRSF3si2 NO DOXY down vs SRSF3si2 DOXY	14.8769	143.773	7.96681	4.42553	2.44634	1
15	2994558	NM_182898 // CREB5 // cAMP responsive element binding protein 5 // 7p15.1 // 9586 /// N	CREB5	NM_182898	0.072194	1.37037e-05	0.072194	0.22635	-4.41793	SRSF3si2 NO DOXY down vs SRSF3si2 DOXY	12.3703	28.868	25.6879	6.51649	6.07205	1
30	3168309	ENST00000377966 // RECK // reversion-inducing-cysteine-rich protein with kazal motifs /	RECK	ENST00000377966	0.0620817	1.37913e-05	0.0620817	2.32402	2.32402	SRSF3si2 NO DOXY up vs SRSF3si2 DOXY	14.6238	23.2684	10.0315	3.64463	17.5563	1
23	2697792	NR_023350 // COPB2 // coatomer protein complex, subunit beta 2 (beta prime) // 3q23 //	COPB2	NR_023350	0.0247789	1.41805e-05	0.0247789	0.446214	-2.24108	SRSF3si2 NO DOXY down vs SRSF3si2 DOXY	38.8631	117.84	9.42312	4.40805	3.74539	1
12	3903836	NM_006690 // MMP24 // matrix metallopeptidase 24 (membrane-inserted) // 20q11.2 // 1089	MMP24	NM_006690	0.0126573	1.43168e-05	0.0126573	3.20301	3.20301	SRSF3si2 NO DOXY up vs SRSF3si2 DOXY	77.509	145.459	3.33863	8.36523	2.87744	1
15	2475116	NM_153021 // PLB1 // phospholipase B1 // 2p23.2 // 151056 /// NM_001170585 // PLB1 // p	PLB1	NM_153021	7.02976e-05	1.50066e-05	7.02976e-05	0.619701	-1.61368	SRSF3si2 NO DOXY down vs SRSF3si2 DOXY	14223.7	41.0027	0.00464089	6.45394	3.03235	1
35	2696802	ENST00000383202 // STAG1 // stromal antigen 1 // 3q22.3 // 10274 /// NM_005862 // STAG1	STAG1	ENST00000383202	0.192405	1.56243e-05	0.192405	0.757881	-1.31947	SRSF3si2 NO DOXY down vs SRSF3si2 DOXY	3.75058	31.8201	8.48484	3.27635	11.9636	1
15	3758234	NM_001136042 // PTGES3L-AARSD1 // PTGES3L-AARSD1 readthrough // 17q // 100885850 /// EN	PTGES3L-AARSD1	NM_001136042	0.49411	1.59931e-05	0.49411	1.11646	1.11646	SRSF3si2 NO DOXY up vs SRSF3si2 DOXY	0.687901	49.784	2.56331	6.41033	6.01633	1
21	2594987	ENST00000409474 // MPP4 // membrane protein, palmitoylated 4 (MAGUK p55 subfamily membe	MPP4	ENST00000409474	0.041367	1.64183e-05	0.041367	0.292195	-3.42238	SRSF3si2 NO DOXY down vs SRSF3si2 DOXY	22.6844	12.8102	9.00413	4.68417	12.957	1
45	3629811	NM_001144823 // DENND4A // DENN/MADD domain containing 4A // 15q22.31 // 10260 /// NM_0	DENND4A	NM_001144823	0.0259278	1.64395e-05	0.0259278	0.338876	-2.95093	SRSF3si2 NO DOXY down vs SRSF3si2 DOXY	37.0752	51.4961	16.6174	2.83414	15.6657	1
19	3571347	NM_001005743 // NUMB // numb homolog (Drosophila) // 14q24.3 // 8650 /// NM_003744 // N	NUMB	NM_001005743	0.115973	1.73779e-05	0.115973	0.750319	-1.33277	SRSF3si2 NO DOXY down vs SRSF3si2 DOXY	7.15344	67.0012	2.67779	5.07397	6.13272	1
43	2496727	NM_145686 // MAP4K4 // mitogen-activated protein kinase kinase kinase kinase 4 // 2q11.	MAP4K4	NM_145686	0.362077	1.76198e-05	0.362077	1.07055	1.07055	SRSF3si2 NO DOXY up vs SRSF3si2 DOXY	1.37237	27.3114	1.19692	2.89179	21.2696	1
25	2555490	AL833550 // XPO1 // exportin 1 (CRM1 homolog, yeast) // 2p15 // 7514 /// ENST0000042821	XPO1	AL833550	0.194364	1.77264e-05	0.194364	1.20671	1.20671	SRSF3si2 NO DOXY up vs SRSF3si2 DOXY	3.69879	136.567	11.3583	4.06443	2.09901	1
42	2449559	NM_018136 // ASPM // asp (abnormal spindle) homolog, microcephaly associated (Drosophil	ASPM	NM_018136	0.103158	1.92341e-05	0.103158	3.04548	3.04548	SRSF3si2 NO DOXY up vs SRSF3si2 DOXY	8.22104	53.6548	71.6059	2.91356	15.1022	1
13	2908423	ENST00000371708 // SLC29A1 // solute carrier family 29 (nucleoside transporters), membe	SLC29A1	ENST00000371708	0.221433	1.96278e-05	0.221433	0.929015	-1.07641	SRSF3si2 NO DOXY down vs SRSF3si2 DOXY	3.07829	113.387	0.65896	7.32062	1.7356	1
43	2482505	NM_003128 // SPTBN1 // spectrin, beta, non-erythrocytic 1 // 2p21 // 6711 /// ENST00000	SPTBN1	NM_003128	0.0192133	1.9702e-05	0.0192133	1.35669	1.35669	SRSF3si2 NO DOXY up vs SRSF3si2 DOXY	50.5522	109.106	1.89325	2.87289	7.30947	1
29	3653398	NM_014494 // TNRC6A // trinucleotide repeat containing 6A // 16p11.2 // 27327 /// ENST0	TNRC6A	NM_014494	0.102802	2.11028e-05	0.102802	0.774308	-1.29148	SRSF3si2 NO DOXY down vs SRSF3si2 DOXY	8.25449	71.7944	3.79655	3.61608	7.05679	1
33	3986291	NM_017752 // TBC1D8B // TBC1 domain family, member 8B (with GRAM domain) // Xq22.3 // 5	TBC1D8B	NM_017752	0.0431187	2.1375e-05	0.0431187	0.471643	-2.12025	SRSF3si2 NO DOXY down vs SRSF3si2 DOXY	21.7028	30.8454	7.57501	3.32626	15.1022	1
11	3431220	NM_000431 // MVK // mevalonate kinase // 12q24 // 4598 /// NM_001114185 // MVK // meval	MVK	NM_000431	0.0133723	2.14975e-05	0.0133723	0.260811	-3.8342	SRSF3si2 NO DOXY down vs SRSF3si2 DOXY	73.2849	65.0732	4.4891	8.86719	2.51404	1
40	3590853	NM_198141 // GANC // glucosidase, alpha; neutral C // 15q15.2 // 2595 /// ENST000003180	GANC	NM_198141	0.102242	2.29273e-05	0.102242	0.900871	-1.11004	SRSF3si2 NO DOXY down vs SRSF3si2 DOXY	8.30768	30.659	0.469524	2.96048	18.1431	1
28	3667902	NM_014003 // DHX38 // DEAH (Asp-Glu-Ala-His) box polypeptide 38 // 16q22 // 9785 /// EN	DHX38	NM_014003	0.0207271	2.30302e-05	0.0207271	0.394998	-2.53166	SRSF3si2 NO DOXY down vs SRSF3si2 DOXY	46.7512	53.213	6.9296	3.67823	8.38134	1
10	2970985	NM_021648 // TSPYL4 // TSPY-like 4 // 6q22.1 // 23270 /// ENST00000420283 // TSPYL4 //	TSPYL4	NM_021648	0.291371	2.33241e-05	0.291371	0.693644	-1.44166	SRSF3si2 NO DOXY down vs SRSF3si2 DOXY	2.01731	28.2869	6.42652	9.96752	3.86681	1
23	2621451	NM_138615 // DHX30 // DEAH (Asp-Glu-Ala-His) box polypeptide 30 // 3p21.31 // 22907 ///	DHX30	NM_138615	0.137083	2.34575e-05	0.137083	0.622046	-1.6076	SRSF3si2 NO DOXY down vs SRSF3si2 DOXY	5.83167	74.9539	12.7674	4.22848	6.37601	1
19	3594825	NM_004748 // CCPG1 // cell cycle progression 1 // 15q21.1 // 9236 /// NM_020739 // CCPG	CCPG1	NM_004748	0.00387023	2.34659e-05	0.00387023	1.85583	1.85583	SRSF3si2 NO DOXY up vs SRSF3si2 DOXY	256.884	68.2999	0.449681	4.93434	4.71204	1
38	3219547	NM_003640 // IKBKAP // inhibitor of kappa light polypeptide gene enhancer in B-cells, k	IKBKAP	NM_003640	0.245509	2.36474e-05	0.245509	0.811081	-1.23292	SRSF3si2 NO DOXY down vs SRSF3si2 DOXY	2.64313	102.695	15.6123	3.04046	6.21846	1
20	2437273	NM_006589 // FAM189B // family with sequence similarity 189, member B // 1q21 // 10712	FAM189B	NM_006589	0.0334631	2.3804e-05	0.0334631	0.623235	-1.60453	SRSF3si2 NO DOXY down vs SRSF3si2 DOXY	28.3922	69.852	1.52296	4.71889	8.17878	1
6	2643157	ENST00000431519 // CDV3 // CDV3 homolog (mouse) // 3q22.1 // 55573 /// NM_001134422 //	CDV3	ENST00000431519	0.0226994	2.45468e-05	0.0226994	1.7472	1.7472	SRSF3si2 NO DOXY up vs SRSF3si2 DOXY	42.5597	401.49	2.51196	24.8251	0.363733	1
13	3309124	NM_153810 // CACUL1 // CDK2-associated, cullin domain 1 // 10q26.11 // 143384 /// ENST0	CACUL1	NM_153810	0.00392031	2.48697e-05	0.00392031	0.610738	-1.63736	SRSF3si2 NO DOXY down vs SRSF3si2 DOXY	253.583	436.432	0.673869	7.11778	0.923968	1
10	2588889	NR_026966 // LOC100130691 // uncharacterized LOC100130691 // 2q31.2 // 100130691 /// AL	LOC100130691	NR_026966	0.0336038	2.57058e-05	0.0336038	3.21977	3.21977	SRSF3si2 NO DOXY up vs SRSF3si2 DOXY	28.2671	21.2442	4.80022	9.82947	3.77519	1
18	2601341	ENST00000233055 // WDFY1 // WD repeat and FYVE domain containing 1 // 2q36.1 // 57590 /	WDFY1	ENST00000233055	0.0878436	2.59414e-05	0.0878436	0.68516	-1.45951	SRSF3si2 NO DOXY down vs SRSF3si2 DOXY	9.90683	90.212	5.65556	5.12343	3.2502	1
7	3082503	NM_001042416 // ZNF596 // zinc finger protein 596 // 8p23.3 // 169270 /// ENST000003986	ZNF596	NM_001042416	0.0301426	2.60666e-05	0.0301426	0.69694	-1.43484	SRSF3si2 NO DOXY down vs SRSF3si2 DOXY	31.6833	20.7599	0.406914	17.6334	1.76784	1
10	4019611	NM_024528 // NKAP // NFKB activating protein // Xq24 // 79576 /// ENST00000371410 // NK	NKAP	NM_024528	0.00698461	2.62239e-05	0.00698461	0.371753	-2.68996	SRSF3si2 NO DOXY down vs SRSF3si2 DOXY	141.674	111.759	0.833014	9.80131	3.10838	1
31	2456746	NM_004446 // EPRS // glutamyl-prolyl-tRNA synthetase // 1q41 // 2058 /// ENST0000036692	EPRS	NM_004446	0.440186	2.73557e-05	0.440186	0.843673	-1.18529	SRSF3si2 NO DOXY down vs SRSF3si2 DOXY	0.91287	444.42	72.0319	3.3993	1.70128	1
25	3947123	ENST00000361204 // SREBF2 // sterol regulatory element binding transcription factor 2 /	SREBF2	ENST00000361204	0.0170071	2.86525e-05	0.0170071	0.460852	-2.16989	SRSF3si2 NO DOXY down vs SRSF3si2 DOXY	57.3031	96.239	5.88119	3.9121	4.44764	1
18	3456006	NM_001244706 // CSAD // cysteine sulfinic acid decarboxylase // 12q13.11-q14.3 // 51380	CSAD	NM_001244706	0.651486	2.94455e-05	0.651486	1.01788	1.01788	SRSF3si2 NO DOXY up vs SRSF3si2 DOXY	0.276509	47.6189	0.224016	5.06062	6.46213	1
26	2875555	NM_014423 // AFF4 // AF4/FMR2 family, member 4 // 5q31 // 27125 /// ENST00000265343 //	AFF4	NM_014423	0.0294694	3.05345e-05	0.0294694	0.566334	-1.76574	SRSF3si2 NO DOXY down vs SRSF3si2 DOXY	32.4409	163.272	6.91686	3.78649	3.89817	1
20	3246888	ENST00000373980 // PRKG1 // protein kinase, cGMP-dependent, type I // 10q11.2 // 5592 /	PRKG1	ENST00000373980	0.0283954	3.06454e-05	0.0283954	0.346056	-2.8897	SRSF3si2 NO DOXY down vs SRSF3si2 DOXY	33.7242	132.515	8.12743	4.6113	6.49867	1
7	2427688	ENST00000369763 // LRIF1 // ligand dependent nuclear receptor interacting factor 1 // 1	LRIF1	ENST00000369763	0.59109	3.11048e-05	0.59109	0.901309	-1.1095	SRSF3si2 NO DOXY down vs SRSF3si2 DOXY	0.401559	9.69346	1.32345	17.0449	3.55192	1
15	2788800	ENST00000322396 // PRMT10 // protein arginine methyltransferase 10 (putative) // 4q31.2	PRMT10	ENST00000322396	0.13773	3.1183e-05	0.13773	0.532742	-1.87708	SRSF3si2 NO DOXY down vs SRSF3si2 DOXY	5.79755	73.9112	26.8718	5.96392	2.22511	1
30	2360206	NM_020452 // ATP8B2 // ATPase, aminophospholipid transporter, class I, type 8B, member	ATP8B2	NM_020452	0.0406226	3.27907e-05	0.0406226	0.636795	-1.57036	SRSF3si2 NO DOXY down vs SRSF3si2 DOXY	23.1272	61.4344	4.47228	3.42526	7.13167	1
26	3704717	NM_001256182 // ANKRD11 // ankyrin repeat domain 11 // 16q24.3 // 29123 /// NM_013275 /	ANKRD11	NM_001256182	0.0276909	3.35091e-05	0.0276909	1.33815	1.33815	SRSF3si2 NO DOXY up vs SRSF3si2 DOXY	34.6199	107.621	1.44202	3.75874	4.59866	1
27	3347549	NM_003478 // CUL5 // cullin 5 // 11q22.3 // 8065 /// ENST00000393094 // CUL5 // cullin	CUL5	NM_003478	0.0123497	3.39845e-05	0.0123497	0.75366	-1.32686	SRSF3si2 NO DOXY down vs SRSF3si2 DOXY	79.4768	131.117	0.795588	3.65934	3.69649	1
10	2515402	ENST00000315796 // METAP1D // methionyl aminopeptidase type 1D (mitochondrial) // 2q31.	METAP1D	ENST00000315796	0.00563031	3.56499e-05	0.00563031	0.197588	-5.06104	SRSF3si2 NO DOXY down vs SRSF3si2 DOXY	176.112	66.2376	1.73596	9.37568	3.2223	1
24	2440018	NR_028103 // DCAF8 // DDB1 and CUL4 associated factor 8 // 1q22-q23 // 50717 /// ENST00	DCAF8	NR_028103	0.00949139	3.58183e-05	0.00949139	0.495745	-2.01716	SRSF3si2 NO DOXY down vs SRSF3si2 DOXY	103.861	53.1651	1.49133	3.95526	7.30441	1
32	2669184	NM_006309 // LRRFIP2 // leucine rich repeat (in FLII) interacting protein 2 // 3p22.2 /	LRRFIP2	NM_006309	0.0817133	3.69075e-05	0.0817133	0.688483	-1.45247	SRSF3si2 NO DOXY down vs SRSF3si2 DOXY	10.7592	52.0281	3.19931	3.26302	16.7143	1
14	2399765	NR_038125 // CAPZB // capping protein (actin filament) muscle Z-line, beta // 1p36.1 //	CAPZB	NR_038125	0.418372	3.78424e-05	0.418372	0.887907	-1.12624	SRSF3si2 NO DOXY down vs SRSF3si2 DOXY	1.02248	150.363	9.52792	6.25684	1.09919	1
15	3009229	ENST00000461988 // POR // P450 (cytochrome) oxidoreductase // 7q11.2 // 5447 /// ENST00	POR	ENST00000461988	0.000868071	3.84557e-05	0.000868071	0.416262	-2.40233	SRSF3si2 NO DOXY down vs SRSF3si2 DOXY	1150.48	53.6192	0.329334	5.8278	1.77226	1
17	4010860	NM_031206 // LAS1L // LAS1-like (S. cerevisiae) // Xq12 // 81887 /// NM_001170649 // LA	LAS1L	NM_031206	0.0122836	3.99887e-05	0.0122836	2.6824	2.6824	SRSF3si2 NO DOXY up vs SRSF3si2 DOXY	79.9125	83.4789	2.93485	5.16284	4.70032	1
37	3601051	NM_002499 // NEO1 // neogenin 1 // 15q22.3-q23 // 4756 /// ENST00000339362 // NEO1 // n	NEO1	NM_002499	0.0427832	4.00468e-05	0.0427832	1.61155	1.61155	SRSF3si2 NO DOXY up vs SRSF3si2 DOXY	21.8846	72.6607	5.50577	2.98275	10.4791	1
24	3308489	NM_001127211 // KIAA1598 // KIAA1598 // 10q25.3 // 57698 /// NM_001258298 // KIAA1598 /	KIAA1598	NM_001127211	0.080035	4.02498e-05	0.080035	0.59611	-1.67754	SRSF3si2 NO DOXY down vs SRSF3si2 DOXY	11.0154	50.8784	5.55466	3.91692	10.0507	1
31	3696057	NM_005072 // SLC12A4 // solute carrier family 12 (potassium/chloride transporters), mem	SLC12A4	NM_005072	0.0159979	4.05477e-05	0.0159979	0.599717	-1.66745	SRSF3si2 NO DOXY down vs SRSF3si2 DOXY	61.0122	55.7697	1.66753	3.30436	9.94764	1
52	3717052	NM_001042492 // NF1 // neurofibromin 1 // 17q11.2 // 4763 /// NM_000267 // NF1 // neuro	NF1	NM_001042492	0.0126107	4.12736e-05	0.0126107	0.554316	-1.80402	SRSF3si2 NO DOXY down vs SRSF3si2 DOXY	77.8011	77.5985	4.16674	2.50646	11.855	1
33	2726072	NM_020453 // ATP10D // ATPase, class V, type 10D // 4p12 // 57205 /// ENST00000273859 /	ATP10D	NM_020453	0.470197	4.14191e-05	0.470197	0.953388	-1.04889	SRSF3si2 NO DOXY down vs SRSF3si2 DOXY	0.780446	30.2022	0.862259	3.17746	14.8834	1
19	2988536	NM_015610 // WIPI2 // WD repeat domain, phosphoinositide interacting 2 // 7p22.1 // 261	WIPI2	NM_015610	0.0279309	4.20904e-05	0.0279309	0.428992	-2.33104	SRSF3si2 NO DOXY down vs SRSF3si2 DOXY	34.3097	27.5911	4.6991	4.66847	6.32467	1
26	2511820	NM_003628 // PKP4 // plakophilin 4 // 2q24.1 // 8502 /// ENST00000389757 // PKP4 // pla	PKP4	NM_003628	0.0353142	4.21864e-05	0.0353142	1.36375	1.36375	SRSF3si2 NO DOXY up vs SRSF3si2 DOXY	26.8262	83.5466	1.43266	3.6903	6.77608	1
22	3107606	NM_181787 // DPY19L4 // dpy-19-like 4 (C. elegans) // 8q22.1 // 286148 /// ENST00000414	DPY19L4	NM_181787	0.137985	4.22677e-05	0.137985	0.706678	-1.41507	SRSF3si2 NO DOXY down vs SRSF3si2 DOXY	5.78422	42.0868	5.62571	4.15738	7.12373	1
28	3249788	ENST00000265872 // CCAR1 // cell division cycle and apoptosis regulator 1 // 10q21.3 //	CCAR1	ENST00000265872	0.689197	4.24822e-05	0.689197	0.963076	-1.03834	SRSF3si2 NO DOXY down vs SRSF3si2 DOXY	0.213856	272.655	5.9324	3.51126	3.51121	1
14	2427898	NM_002557 // OVGP1 // oviductal glycoprotein 1, 120kDa // 1p13 // 5016 /// ENST00000369	OVGP1	NM_002557	0.0710307	4.30259e-05	0.0710307	0.657302	-1.52137	SRSF3si2 NO DOXY down vs SRSF3si2 DOXY	12.5968	18.9138	3.5068	6.16444	3.01977	1
7	4000641	NM_020665 // TMEM27 // transmembrane protein 27 // Xp22 // 57393 /// ENST00000380342 //	TMEM27	NM_020665	0.695308	4.4021e-05	0.695308	0.984436	-1.01581	SRSF3si2 NO DOXY down vs SRSF3si2 DOXY	0.204676	14.249	0.407887	15.9372	0.515277	1
33	3406880	NM_004570 // PIK3C2G // phosphoinositide-3-kinase, class 2, gamma polypeptide // 12p12	PIK3C2G	NM_004570	0.504494	4.42604e-05	0.504494	0.902955	-1.10748	SRSF3si2 NO DOXY down vs SRSF3si2 DOXY	0.650855	55.729	5.54254	3.16263	12.6986	1
18	3428845	NM_017915 // PARPBP // PARP1 binding protein // 12q23.2 // 55010 /// ENST00000358383 //	PARPBP	NM_017915	0.0160909	4.46603e-05	0.0160909	3.82101	3.82101	SRSF3si2 NO DOXY up vs SRSF3si2 DOXY	60.6511	28.7177	5.41142	4.85703	6.97419	1
57	3290875	NM_020987 // ANK3 // ankyrin 3, node of Ranvier (ankyrin G) // 10q21 // 288 /// ENST000	ANK3	NM_020987	0.0892094	4.49216e-05	0.0892094	0.49237	-2.03099	SRSF3si2 NO DOXY down vs SRSF3si2 DOXY	9.73292	76.7658	39.0395	2.39441	17.5552	1
13	3802129	ENST00000415083 // SS18 // synovial sarcoma translocation, chromosome 18 // 18q11.2 //	SS18	ENST00000415083	0.966884	4.65875e-05	0.966884	0.994211	-1.00582	SRSF3si2 NO DOXY down vs SRSF3si2 DOXY	0.00219572	196.249	7.78949	6.59799	1.27996	1
13	3732885	NM_212472 // PRKAR1A // protein kinase, cAMP-dependent, regulatory, type I, alpha (tiss	PRKAR1A	NM_212472	0.0882708	4.89036e-05	0.0882708	0.743821	-1.34441	SRSF3si2 NO DOXY down vs SRSF3si2 DOXY	9.85187	1296.28	16.0014	6.55887	0.360809	1
31	3091301	NM_173174 // PTK2B // PTK2B protein tyrosine kinase 2 beta // 8p21.1 // 2185 /// NM_004	PTK2B	NM_173174	0.0469434	5.08314e-05	0.0469434	0.539409	-1.85388	SRSF3si2 NO DOXY down vs SRSF3si2 DOXY	19.8143	11.9755	5.36665	3.25018	13.8722	1
30	3257850	NM_025235 // TNKS2 // tankyrase, TRF1-interacting ankyrin-related ADP-ribose polymerase	TNKS2	NM_025235	0.0193351	5.08654e-05	0.0193351	0.597663	-1.67318	SRSF3si2 NO DOXY down vs SRSF3si2 DOXY	50.2244	62.3606	2.46113	3.3157	7.76257	1
18	3457201	ENST00000357606 // DNAJC14 // DnaJ (Hsp40) homolog, subfamily C, member 14 // 12q13.2 /	DNAJC14	ENST00000357606	0.0261191	5.1532e-05	0.0261191	0.671957	-1.48819	SRSF3si2 NO DOXY down vs SRSF3si2 DOXY	36.7928	92.925	1.08796	4.78809	5.02962	1
19	2759857	NM_003501 // ACOX3 // acyl-CoA oxidase 3, pristanoyl // 4p15.3 // 8310 /// ENST00000356	ACOX3	NM_003501	0.000275468	5.22655e-05	0.000275468	0.379015	-2.63842	SRSF3si2 NO DOXY down vs SRSF3si2 DOXY	3628.69	30.4929	0.0458313	4.57183	8.05745	1
23	3340913	ENST00000529032 // C11orf30 // chromosome 11 open reading frame 30 // 11q13.5 // 56946	C11orf30	ENST00000529032	0.831334	5.26443e-05	0.831334	0.955125	-1.04698	SRSF3si2 NO DOXY down vs SRSF3si2 DOXY	0.0585628	27.5816	9.40669	3.94691	8.0603	1
33	2507380	NM_015361 // R3HDM1 // R3H domain containing 1 // 2q21.3 // 23518 /// ENST00000264160 /	R3HDM1	NM_015361	0.1047	5.44544e-05	0.1047	1.57841	1.57841	SRSF3si2 NO DOXY up vs SRSF3si2 DOXY	8.07868	54.2882	8.7573	3.11642	12.9437	1
15	3934867	NM_015227 // POFUT2 // protein O-fucosyltransferase 2 // 21q22.3 // 23275 /// ENST00000	POFUT2	NM_015227	0.0359807	5.60803e-05	0.0359807	0.51764	-1.93185	SRSF3si2 NO DOXY down vs SRSF3si2 DOXY	26.3018	31.6865	3.04746	5.58752	4.72884	1
14	2522916	NM_139158 // CDK15 // cyclin-dependent kinase 15 // 2q33.2 // 65061 /// NM_001261435 //	CDK15	NM_139158	0.0543266	5.64847e-05	0.0543266	0.294845	-3.39161	SRSF3si2 NO DOXY down vs SRSF3si2 DOXY	16.9212	20.1639	14.1528	5.97134	4.71875	1
6	3528944	NM_173527 // REM2 // RAS (RAD and GEM)-like GTP binding 2 // 14q11.2 // 161253 /// ENST	REM2	NM_173527	0.0527095	5.72151e-05	0.0527095	0.631434	-1.5837	SRSF3si2 NO DOXY down vs SRSF3si2 DOXY	17.4854	68.0453	2.69871	20.5631	0.559415	1
31	2545681	NM_001521 // GTF3C2 // general transcription factor IIIC, polypeptide 2, beta 110kDa //	GTF3C2	NM_001521	0.100538	6.02203e-05	0.100538	0.60557	-1.65134	SRSF3si2 NO DOXY down vs SRSF3si2 DOXY	8.473	97.5712	18.9911	3.20971	6.0529	1
32	2975385	NM_001134831 // AHI1 // Abelson helper integration site 1 // 6q23.3 // 54806 /// NM_017	AHI1	NM_001134831	0.128329	6.11578e-05	0.128329	1.6315	1.6315	SRSF3si2 NO DOXY up vs SRSF3si2 DOXY	6.32673	62.2175	19.8551	3.14637	7.87665	1
13	3833093	NM_001001563 // TIMM50 // translocase of inner mitochondrial membrane 50 homolog (S. ce	TIMM50	NM_001001563	0.475777	6.31573e-05	0.475777	0.826759	-1.20954	SRSF3si2 NO DOXY down vs SRSF3si2 DOXY	0.757899	394.619	22.4668	6.35512	1.38027	1
50	3569441	NM_015346 // ZFYVE26 // zinc finger, FYVE domain containing 26 // 14q24.1 // 23503 ///	ZFYVE26	NM_015346	0.00805152	6.32394e-05	0.00805152	0.366016	-2.73212	SRSF3si2 NO DOXY down vs SRSF3si2 DOXY	122.702	31.2924	3.76097	2.49101	22.3251	1
26	2863730	ENST00000255194 // AP3B1 // adaptor-related protein complex 3, beta 1 subunit // 5q14.1	AP3B1	ENST00000255194	0.0878544	6.34367e-05	0.0878544	1.27567	1.27567	SRSF3si2 NO DOXY up vs SRSF3si2 DOXY	9.90544	140.236	2.9857	3.57018	5.42348	1
5	2794075	ENST00000359562 // HAND2 // heart and neural crest derivatives expressed 2 // 4q33 // 9	HAND2	ENST00000359562	0.207304	6.43596e-05	0.207304	1.36679	1.36679	SRSF3si2 NO DOXY up vs SRSF3si2 DOXY	3.38165	393.015	6.61261	30.9776	0.363511	1
22	3066297	NM_182691 // SRPK2 // SRSF protein kinase 2 // 7q22-q31.1 // 6733 /// ENST00000357311 /	SRPK2	NM_182691	0.0929623	6.4885e-05	0.0929623	0.80595	-1.24077	SRSF3si2 NO DOXY down vs SRSF3si2 DOXY	9.28143	113.06	1.33644	4.00144	7.21599	1
16	2354634	NM_006623 // PHGDH // phosphoglycerate dehydrogenase // 1p12 // 26227 /// ENST000003694	PHGDH	NM_006623	0.999091	6.49496e-05	0.999091	0.999789	-1.00021	SRSF3si2 NO DOXY down vs SRSF3si2 DOXY	1.65216e-06	543.856	46.1258	5.17886	0.583531	1
12	2746591	NM_001957 // EDNRA // endothelin receptor type A // 4q31.22 // 1909 /// ENST00000324300	EDNRA	NM_001957	0.0151088	6.51536e-05	0.0151088	3.86881	3.86881	SRSF3si2 NO DOXY up vs SRSF3si2 DOXY	64.6903	15.5034	3.52399	6.90025	4.41205	1
15	3148463	NM_001146 // ANGPT1 // angiopoietin 1 // 8q23.1 // 284 /// NM_001199859 // ANGPT1 // an	ANGPT1	NM_001146	0.070474	6.55422e-05	0.070474	1.21932	1.21932	SRSF3si2 NO DOXY up vs SRSF3si2 DOXY	12.7079	203.299	1.02183	5.48995	2.64713	1
14	2776998	ENST00000273963 // KLHL8 // kelch-like 8 (Drosophila) // 4q22.1 // 57563 /// NM_020803	KLHL8	ENST00000273963	0.828609	6.83557e-05	0.828609	0.971548	-1.02929	SRSF3si2 NO DOXY down vs SRSF3si2 DOXY	0.060528	136.793	5.41583	5.83823	1.92558	1
18	4009560	NM_017848 // FAM120C // family with sequence similarity 120C // Xp11.22 // 54954 /// EN	FAM120C	NM_017848	0.363262	6.85613e-05	0.363262	1.14396	1.14396	SRSF3si2 NO DOXY up vs SRSF3si2 DOXY	1.36381	12.0113	3.7088	4.65204	4.55522	1
65	2789266	NM_001199282 // LRBA // LPS-responsive vesicle trafficking, beach and anchor containing	LRBA	NM_001199282	0.253168	6.90485e-05	0.253168	1.071	1.071	SRSF3si2 NO DOXY up vs SRSF3si2 DOXY	2.52241	98.0822	2.06372	2.21699	15.6532	1
12	3878836	---		---	0.0162891	6.99472e-05	0.0162891	0.67783	-1.4753	SRSF3si2 NO DOXY down vs SRSF3si2 DOXY	59.895	23.0582	0.353832	6.83625	3.92057	1
23	3815757	NR_024247 // MUM1 // melanoma associated antigen (mutated) 1 // 19p13.3 // 84939 /// NM	MUM1	NR_024247	0.133658	7.11161e-05	0.133658	0.680223	-1.47011	SRSF3si2 NO DOXY down vs SRSF3si2 DOXY	6.01758	57.0576	7.15782	3.84421	7.26109	1
16	3718555	NM_144975 // SLFN5 // schlafen family member 5 // 17q12 // 162394 /// ENST00000299977 /	SLFN5	NM_144975	0.0665577	7.11189e-05	0.0665577	0.230595	-4.3366	SRSF3si2 NO DOXY down vs SRSF3si2 DOXY	13.5418	34.0329	43.2411	5.12781	3.67225	1
26	2409004	NM_001243246 // LEPRE1 // leucine proline-enriched proteoglycan (leprecan) 1 // 1p34.1	LEPRE1	NM_001243246	0.113145	7.12105e-05	0.113145	0.730126	-1.36963	SRSF3si2 NO DOXY down vs SRSF3si2 DOXY	7.36819	47.5393	3.1088	3.53639	11.6866	1
24	2460368	NM_024525 // TTC13 // tetratricopeptide repeat domain 13 // 1q42.2 // 79573 /// ENST000	TTC13	NM_024525	0.0317241	7.15884e-05	0.0317241	0.341948	-2.92442	SRSF3si2 NO DOXY down vs SRSF3si2 DOXY	30.0298	26.3763	9.17693	3.72981	9.60164	1
16	3730731	NM_005828 // DCAF7 // DDB1 and CUL4 associated factor 7 // 17q23.3 // 10238 /// ENST000	DCAF7	NM_005828	0.703933	7.22509e-05	0.703933	1.05703	1.05703	SRSF3si2 NO DOXY up vs SRSF3si2 DOXY	0.192155	88.595	4.95692	5.11896	3.22654	1
9	3844094	ENST00000306910 // ZNF584 // zinc finger protein 584 // 19q13.43 // 201514 /// NM_17354	ZNF584	ENST00000306910	0.00348909	7.25575e-05	0.00348909	0.57282	-1.74575	SRSF3si2 NO DOXY down vs SRSF3si2 DOXY	285.109	54.2605	0.230038	9.71933	1.41872	1
19	2585701	ENST00000355999 // STK39 // serine threonine kinase 39 // 2q24.3 // 27347 /// NM_013233	STK39	ENST00000355999	0.106205	7.34909e-05	0.106205	1.07814	1.07814	SRSF3si2 NO DOXY up vs SRSF3si2 DOXY	7.94383	169.364	0.326866	4.42169	3.1033	1
20	3832643	NM_004924 // ACTN4 // actinin, alpha 4 // 19q13 // 81 /// ENST00000252699 // ACTN4 // a	ACTN4	NM_004924	0.0888094	7.36416e-05	0.0888094	0.531604	-1.8811	SRSF3si2 NO DOXY down vs SRSF3si2 DOXY	9.7833	66.2199	15.5811	4.24718	4.14301	1
24	3510066	NM_006475 // POSTN // periostin, osteoblast specific factor // 13q13.3 // 10631 /// ENS	POSTN	NM_006475	0.048997	7.47126e-05	0.048997	0.40929	-2.44325	SRSF3si2 NO DOXY down vs SRSF3si2 DOXY	18.922	35.3834	11.7503	3.71607	8.24761	1
26	3375951	NM_198335 // GANAB // glucosidase, alpha; neutral AB // 11q12.3 // 23193 /// NM_198334	GANAB	NM_198335	0.127514	7.50567e-05	0.127514	0.845315	-1.18299	SRSF3si2 NO DOXY down vs SRSF3si2 DOXY	6.37635	160.59	8.88883	3.52105	1.34814	1
37	3968397	ENST00000380861 // WWC3 // WWC family member 3 // Xp22.32 // 55841 /// NM_015691 // WWC	WWC3	ENST00000380861	0.0507929	7.57012e-05	0.0507929	1.89719	1.89719	SRSF3si2 NO DOXY up vs SRSF3si2 DOXY	18.2008	69.7285	10.6618	2.85773	11.7173	1
19	3576812	ENST00000267622 // TRIP11 // thyroid hormone receptor interactor 11 // 14q31-q32 // 932	TRIP11	ENST00000267622	0.0290208	7.81108e-05	0.0290208	0.754013	-1.32624	SRSF3si2 NO DOXY down vs SRSF3si2 DOXY	32.9654	50.1003	0.526808	4.39508	6.53518	1
13	3867708	NM_002152 // HRC // histidine rich calcium binding protein // 19q13.3 // 3270 /// ENST0	HRC	NM_002152	0.137191	7.81619e-05	0.137191	0.4188	-2.38777	SRSF3si2 NO DOXY down vs SRSF3si2 DOXY	5.82591	9.5533	12.6505	6.18842	6.67471	1
26	3062794	ENST00000447648 // TECPR1 // tectonin beta-propeller repeat containing 1 // 7q21.3 // 2	TECPR1	ENST00000447648	0.0613177	8.05611e-05	0.0613177	0.73098	-1.36803	SRSF3si2 NO DOXY down vs SRSF3si2 DOXY	14.8243	20.6299	2.12792	3.50045	8.42312	1
14	2951567	ENST00000337746 // FKBP5 // FK506 binding protein 5 // 6p21.31 // 2289 /// NM_001145775	FKBP5	ENST00000337746	0.390057	8.11238e-05	0.390057	0.874277	-1.1438	SRSF3si2 NO DOXY down vs SRSF3si2 DOXY	1.18487	56.7785	3.47262	5.72026	3.32391	1
17	3299705	NM_148977 // PANK1 // pantothenate kinase 1 // 10q23.31 // 53354 /// ENST00000307534 //	PANK1	NM_148977	0.316053	8.13093e-05	0.316053	1.2372	1.2372	SRSF3si2 NO DOXY up vs SRSF3si2 DOXY	1.75787	38.1123	3.90646	4.7945	7.47005	1
11	2451139	NM_138795 // ARL8A // ADP-ribosylation factor-like 8A // 1q32.1 // 127829 /// ENST00000	ARL8A	NM_138795	0.0190069	8.17109e-05	0.0190069	0.425756	-2.34876	SRSF3si2 NO DOXY down vs SRSF3si2 DOXY	51.1173	240.879	4.17719	7.38812	1.56359	1
28	2619120	NM_001042646 // TRAK1 // trafficking protein, kinesin binding 1 // 3p22.1 // 22906 ///	TRAK1	NM_001042646	0.705006	8.26444e-05	0.705006	1.02624	1.02624	SRSF3si2 NO DOXY up vs SRSF3si2 DOXY	0.190631	50.7679	1.24681	3.33267	8.88055	1
15	3901191	NM_022080 // NAPB // N-ethylmaleimide-sensitive factor attachment protein, beta // 20p1	NAPB	NM_022080	0.000257066	8.26812e-05	0.000257066	0.500233	-1.99907	SRSF3si2 NO DOXY down vs SRSF3si2 DOXY	3888.56	32.0148	0.0256774	5.3464	4.20074	1
15	2904597	NM_001171818 // PPARD // peroxisome proliferator-activated receptor delta // 6p21.2 //	PPARD	NM_001171818	0.0835986	8.34904e-05	0.0835986	0.453401	-2.20555	SRSF3si2 NO DOXY down vs SRSF3si2 DOXY	10.4837	62.8867	11.9424	5.34043	4.36839	1
34	3429754	NM_015275 // KIAA1033 // KIAA1033 // 12q24.11 // 23325 /// ENST00000332180 // KIAA1033	KIAA1033	NM_015275	0.0304698	8.55137e-05	0.0304698	0.638485	-1.56621	SRSF3si2 NO DOXY down vs SRSF3si2 DOXY	31.3272	113.894	5.65488	2.96648	5.3071	1
15	3333309	NM_004183 // BEST1 // bestrophin 1 // 11q13 // 7439 /// ENST00000378043 // BEST1 // bes	BEST1	NM_004183	0.602484	8.6444e-05	0.602484	0.773874	-1.2922	SRSF3si2 NO DOXY down vs SRSF3si2 DOXY	0.375351	35.8562	49.8054	5.31915	3.07282	1
10	3119735	ENST00000532796 // ZNF623 // zinc finger protein 623 // 8q24.3 // 9831 /// ENST00000501	ZNF623	ENST00000532796	0.518662	8.66346e-05	0.518662	1.04401	1.04401	SRSF3si2 NO DOXY up vs SRSF3si2 DOXY	0.603102	268.339	1.15954	8.22186	0.993827	1
16	3249738	NM_012207 // HNRNPH3 // heterogeneous nuclear ribonucleoprotein H3 (2H9) // 10q22 // 31	HNRNPH3	NM_012207	0.0400255	8.86199e-05	0.0400255	2.10328	2.10328	SRSF3si2 NO DOXY up vs SRSF3si2 DOXY	23.4943	288.534	8.74054	5.0052	2.68935	1
16	3852691	NM_005804 // DDX39A // DEAD (Asp-Glu-Ala-Asp) box polypeptide 39A // 19p13.12 // 10212	DDX39A	NM_005804	0.00326781	8.97446e-05	0.00326781	0.39187	-2.55187	SRSF3si2 NO DOXY down vs SRSF3si2 DOXY	304.516	85.7371	0.613315	4.99822	4.69476	1
10	3037385	NM_006854 // KDELR2 // KDEL (Lys-Asp-Glu-Leu) endoplasmic reticulum protein retention r	KDELR2	NM_006854	0.00744159	9.18739e-05	0.00744159	2.64338	2.64338	SRSF3si2 NO DOXY up vs SRSF3si2 DOXY	132.882	182.741	3.55832	8.1494	0.748679	1
17	3435902	ENST00000238146 // DDX55 // DEAD (Asp-Glu-Ala-Asp) box polypeptide 55 // 12q24.31 // 57	DDX55	ENST00000238146	0.089255	9.39172e-05	0.089255	0.630227	-1.58673	SRSF3si2 NO DOXY down vs SRSF3si2 DOXY	9.72721	73.2502	5.43179	4.72143	4.56761	1
47	3542689	NM_014982 // PCNX // pecanex homolog (Drosophila) // 14q24.2 // 22990 /// ENST000003047	PCNX	NM_014982	0.0594695	9.51033e-05	0.0594695	1.17971	1.17971	SRSF3si2 NO DOXY up vs SRSF3si2 DOXY	15.3307	60.9169	1.55833	2.5012	10.2894	1
36	2775756	ENST00000311785 // SEC31A // SEC31 homolog A (S. cerevisiae) // 4q21.22 // 22872 /// EN	SEC31A	ENST00000311785	0.0725355	9.65616e-05	0.0725355	0.737358	-1.35619	SRSF3si2 NO DOXY down vs SRSF3si2 DOXY	12.3052	53.8789	4.37676	2.8511	9.04068	1
25	3929721	NM_000819 // GART // phosphoribosylglycinamide formyltransferase, phosphoribosylglycina	GART	NM_000819	0.0919174	9.73849e-05	0.0919174	1.30265	1.30265	SRSF3si2 NO DOXY up vs SRSF3si2 DOXY	9.40342	265.552	5.00592	3.53414	3.70918	1
2	3811596	NM_006919 // SERPINB3 // serpin peptidase inhibitor, clade B (ovalbumin), member 3 // 1	SERPINB3	NM_006919	0.573526	9.86049e-05	0.573526	0.958036	-1.0438	SRSF3si2 NO DOXY down vs SRSF3si2 DOXY	0.44463	69.3755	279.832	10140	0.000122973	1
14	3264004	NM_007373 // SHOC2 // soc-2 suppressor of clear homolog (C. elegans) // 10q25 // 8036 /	SHOC2	NM_007373	0.181222	0.000100016	0.181222	0.790483	-1.26505	SRSF3si2 NO DOXY down vs SRSF3si2 DOXY	4.0679	150.121	8.78245	5.57797	1.17223	1
16	2405192	ENST00000373477 // YARS // tyrosyl-tRNA synthetase // 1p35.1 // 8565 /// NM_003680 // Y	YARS	ENST00000373477	0.0158537	0.000103115	0.0158537	0.59369	-1.68438	SRSF3si2 NO DOXY down vs SRSF3si2 DOXY	61.5809	501.664	4.07289	4.9217	1.08288	1
23	2593352	NM_012086 // GTF3C3 // general transcription factor IIIC, polypeptide 3, 102kDa // 2q33	GTF3C3	NM_012086	0.0244924	0.000103833	0.0244924	0.524368	-1.90706	SRSF3si2 NO DOXY down vs SRSF3si2 DOXY	39.3351	179.031	8.23573	3.71646	2.70971	1
10	3470831	NR_038118 // MMAB // methylmalonic aciduria (cobalamin deficiency) cblB type // 12q24 /	MMAB	NR_038118	0.0127674	0.000104401	0.0127674	0.276934	-3.61097	SRSF3si2 NO DOXY down vs SRSF3si2 DOXY	76.8279	43.1263	2.8913	7.99324	2.7805	1
7	3957429	NM_004861 // GAL3ST1 // galactose-3-O-sulfotransferase 1 // 22q12.2 // 9514 /// ENST000	GAL3ST1	NM_004861	0.012588	0.000106196	0.012588	0.519264	-1.9258	SRSF3si2 NO DOXY down vs SRSF3si2 DOXY	77.9441	30.121	0.871872	13.3984	1.10492	1
15	3855538	NR_027307 // MEF2BNB-MEF2B // MEF2BNB-MEF2B readthrough // 19p13.11 // 4207 /// NR_0273	MEF2BNB-MEF2B	NR_027307	0.875301	0.000110626	0.875301	0.976683	-1.02387	SRSF3si2 NO DOXY down vs SRSF3si2 DOXY	0.0315907	89.4762	4.51968	5.1695	3.40808	1
20	2817386	NM_001114394 // PAPD4 // PAP associated domain containing 4 // 5q14.1 // 167153 /// ENS	PAPD4	NM_001114394	0.115621	0.00011609	0.115621	0.719791	-1.38929	SRSF3si2 NO DOXY down vs SRSF3si2 DOXY	7.17963	159.612	5.5585	4.06355	4.28501	1
15	3603199	ENST00000299518 // IDH3A // isocitrate dehydrogenase 3 (NAD+) alpha // 15q25.1-q25.2 //	IDH3A	ENST00000299518	0.212289	0.000116894	0.212289	0.889772	-1.12388	SRSF3si2 NO DOXY down vs SRSF3si2 DOXY	3.26994	364.585	3.05901	5.13639	1.19204	1
13	3551303	ENST00000389879 // CCNK // cyclin K // 14q32 // 8812 /// NM_001099402 // CCNK // cyclin	CCNK	ENST00000389879	0.00563425	0.000119277	0.00563425	2.65562	2.65562	SRSF3si2 NO DOXY up vs SRSF3si2 DOXY	175.987	120.974	1.24931	5.86597	2.81745	1
25	2840425	NM_022897 // RANBP17 // RAN binding protein 17 // 5q34 // 64901 /// ENST00000523189 //	RANBP17	NM_022897	0.00571787	0.000119448	0.00571787	2.60195	2.60195	SRSF3si2 NO DOXY up vs SRSF3si2 DOXY	173.392	22.28	1.1707	3.47238	11.2515	1
8	2480961	NM_002354 // EPCAM // epithelial cell adhesion molecule // 2p21 // 4072 /// ENST0000026	EPCAM	NM_002354	0.00567364	0.000125505	0.00567364	0.224199	-4.46032	SRSF3si2 NO DOXY down vs SRSF3si2 DOXY	174.755	10.8754	1.06879	10.4874	2.79032	1
9	3883013	ENST00000374810 // TP53INP2 // tumor protein p53 inducible nuclear protein 2 // 20q11.2	TP53INP2	ENST00000374810	0.0211588	0.00012771	0.0211588	0.413937	-2.41583	SRSF3si2 NO DOXY down vs SRSF3si2 DOXY	45.767	96.9186	2.93902	8.86195	1.73355	1
16	3762149	NM_032595 // PPP1R9B // protein phosphatase 1, regulatory subunit 9B // 17q21.33 // 846	PPP1R9B	NM_032595	0.153075	0.000128092	0.153075	0.655493	-1.52557	SRSF3si2 NO DOXY down vs SRSF3si2 DOXY	5.0742	57.0066	6.60349	4.80343	5.31901	1
28	2542816	NM_015317 // PUM2 // pumilio homolog 2 (Drosophila) // 2p22-p21 // 23369 /// ENST000003	PUM2	NM_015317	0.363356	0.000129837	0.363356	0.887904	-1.12625	SRSF3si2 NO DOXY down vs SRSF3si2 DOXY	1.36313	53.6117	10.7087	3.21303	3.04737	1
13	2331822	NM_005857 // ZMPSTE24 // zinc metallopeptidase STE24 homolog (S. cerevisiae) // 1p34 //	ZMPSTE24	NM_005857	0.0112758	0.000133002	0.0112758	0.729623	-1.37057	SRSF3si2 NO DOXY down vs SRSF3si2 DOXY	87.1882	292.25	0.732482	5.78458	1.01041	1
45	2553771	NM_001135597 // CCDC88A // coiled-coil domain containing 88A // 2p16.1 // 55704 /// NM_	CCDC88A	NM_001135597	0.053316	0.000134885	0.053316	0.507768	-1.9694	SRSF3si2 NO DOXY down vs SRSF3si2 DOXY	17.2698	56.0105	13.2982	2.4965	16.4846	1
40	3560711	NM_013448 // BAZ1A // bromodomain adjacent to zinc finger domain, 1A // 14q13.2 // 1117	BAZ1A	NM_013448	0.692353	0.000136097	0.692353	1.06227	1.06227	SRSF3si2 NO DOXY up vs SRSF3si2 DOXY	0.209082	39.3325	7.52413	2.6384	15.0639	1
11	3862704	NM_004756 // NUMBL // numb homolog (Drosophila)-like // 19q13.13-q13.2 // 9253 /// ENST	NUMBL	NM_004756	0.00784084	0.000137835	0.00784084	0.363569	-2.75051	SRSF3si2 NO DOXY down vs SRSF3si2 DOXY	126.039	43.8607	0.782011	6.85891	4.75588	1
28	3606034	NM_002605 // PDE8A // phosphodiesterase 8A // 15q25.3 // 5151 /// NM_001243137 // PDE8A	PDE8A	NM_002605	0.212009	0.000141225	0.212009	1.49675	1.49675	SRSF3si2 NO DOXY up vs SRSF3si2 DOXY	3.27606	100.519	22.7689	3.1909	6.86199	1
15	3504617	NM_145061 // SKA3 // spindle and kinetochore associated complex subunit 3 // 13q12.11 /	SKA3	NM_145061	0.019204	0.000141894	0.019204	4.05001	4.05001	SRSF3si2 NO DOXY up vs SRSF3si2 DOXY	50.5773	16.3123	3.57147	5.02087	9.46796	1
12	3890870	NM_020673 // RAB22A // RAB22A, member RAS oncogene family // 20q13.32 // 57403 /// ENST	RAB22A	NM_020673	0.0523623	0.000144294	0.0523623	0.618005	-1.61811	SRSF3si2 NO DOXY down vs SRSF3si2 DOXY	17.6111	63.2192	1.48697	6.20538	4.85982	1
10	3542063	NM_018375 // SLC39A9 // solute carrier family 39 (zinc transporter), member 9 // 14q24.	SLC39A9	NM_018375	0.355788	0.000147555	0.355788	0.843145	-1.18603	SRSF3si2 NO DOXY down vs SRSF3si2 DOXY	1.41885	113.581	11.7116	7.5812	0.656305	1
37	3789442	ENST00000254442 // WDR7 // WD repeat domain 7 // 18q21.31 // 23335 /// NM_015285 // WDR	WDR7	ENST00000254442	0.00143276	0.000149182	0.00143276	0.382412	-2.61498	SRSF3si2 NO DOXY down vs SRSF3si2 DOXY	696.452	35.6026	0.518567	2.72547	14.1862	1
7	3982811	NM_003022 // SH3BGRL // SH3 domain binding glutamic acid-rich protein like // Xq13.3 //	SH3BGRL	NM_003022	0.064446	0.00015339	0.064446	0.708539	-1.41135	SRSF3si2 NO DOXY down vs SRSF3si2 DOXY	14.0335	420.336	10.5311	12.4431	0.140441	1
21	2673547	NM_001040454 // SLC26A6 // solute carrier family 26, member 6 // 3p21.3 // 65010 /// EN	SLC26A6	NM_001040454	0.0142432	0.000154167	0.0142432	0.369342	-2.70752	SRSF3si2 NO DOXY down vs SRSF3si2 DOXY	68.7126	36.7526	2.97237	3.81534	8.49249	1
24	3036985	NM_207111 // RNF216 // ring finger protein 216 // 7p22.1 // 54476 /// NM_207116 // RNF2	RNF216	NM_207111	0.00725224	0.000154538	0.00725224	0.627198	-1.59439	SRSF3si2 NO DOXY down vs SRSF3si2 DOXY	136.39	130.32	0.608187	3.48506	6.0282	1
28	2973995	NM_001431 // EPB41L2 // erythrocyte membrane protein band 4.1-like 2 // 6q23 // 2037 //	EPB41L2	NM_001431	0.0599463	0.000155604	0.0599463	1.79491	1.79491	SRSF3si2 NO DOXY up vs SRSF3si2 DOXY	15.197	69.1107	15.1816	3.16542	4.66732	1
11	2737069	NM_015143 // METAP1 // methionyl aminopeptidase 1 // 4q23 // 23173 /// ENST00000296411	METAP1	NM_015143	0.0452769	0.0001558	0.0452769	1.17901	1.17901	SRSF3si2 NO DOXY up vs SRSF3si2 DOXY	20.5979	392.674	1.41615	6.7387	0.425671	1
19	2507495	NM_014607 // UBXN4 // UBX domain protein 4 // 2q21.3 // 23190 /// ENST00000272638 // UB	UBXN4	NM_014607	0.0232452	0.00015636	0.0232452	0.542119	-1.84461	SRSF3si2 NO DOXY down vs SRSF3si2 DOXY	41.5256	102.942	6.52879	4.09744	1.96853	1
71	3754469	ENST00000452074 // ACACA // acetyl-CoA carboxylase alpha // 17q21 // 31 /// NM_198839 /	ACACA	ENST00000452074	0.409109	0.000157626	0.409109	1.13743	1.13743	SRSF3si2 NO DOXY up vs SRSF3si2 DOXY	1.07291	79.9793	16.8963	2.05586	18.924	1
18	2468920	NM_016207 // CPSF3 // cleavage and polyadenylation specific factor 3, 73kDa // 2p25.1 /	CPSF3	NM_016207	0.636979	0.000157878	0.636979	1.05384	1.05384	SRSF3si2 NO DOXY up vs SRSF3si2 DOXY	0.303574	108.653	2.91291	4.26562	3.96106	1
26	2954527	NM_014345 // ZNF318 // zinc finger protein 318 // 6pter-p12.1 // 24149 /// ENST00000361	ZNF318	NM_014345	0.0381733	0.000158282	0.0381733	0.70873	-1.41097	SRSF3si2 NO DOXY down vs SRSF3si2 DOXY	24.706	63.2345	2.01758	3.30579	6.43404	1
13	3259631	ENST00000371103 // LCOR // ligand dependent nuclear receptor corepressor // 10q24 // 84	LCOR	ENST00000371103	0.00104868	0.000160503	0.00104868	0.394368	-2.5357	SRSF3si2 NO DOXY down vs SRSF3si2 DOXY	952.082	93.5418	0.208808	5.64573	2.82804	1
13	2488959	NM_213622 // STAMBP // STAM binding protein // 2p13.1 // 10617 /// ENST00000394070 // S	STAMBP	NM_213622	0.28899	0.000162759	0.28899	0.785845	-1.27252	SRSF3si2 NO DOXY down vs SRSF3si2 DOXY	2.04478	210.125	13.6228	5.63551	1.35398	1
3	2773958	NM_001565 // CXCL10 // chemokine (C-X-C motif) ligand 10 // 4q21 // 3627 /// ENST000003	CXCL10	NM_001565	0.0670088	0.000162913	0.0670088	1.10311	1.10311	SRSF3si2 NO DOXY up vs SRSF3si2 DOXY	13.4407	7.27153	5.81706	154.694	0.00307636	1
15	2685776	NM_001042533 // MINA // MYC induced nuclear antigen // 3q11.2 // 84864 /// NM_032778 //	MINA	NM_001042533	0.041815	0.000164856	0.041815	2.23514	2.23514	SRSF3si2 NO DOXY up vs SRSF3si2 DOXY	22.4256	104.365	6.53177	4.93245	3.86069	1
17	3204496	NM_032634 // PIGO // phosphatidylinositol glycan anchor biosynthesis, class O // 9p13.3	PIGO	NM_032634	0.0316565	0.000167996	0.0316565	2.1281	2.1281	SRSF3si2 NO DOXY up vs SRSF3si2 DOXY	30.0972	57.4623	4.9909	4.43234	4.29931	1
32	3040073	ENST00000492626 // SNX13 // sorting nexin 13 // 7p21.1 // 23161	SNX13	ENST00000492626	0.0608026	0.000168995	0.0608026	0.549401	-1.82016	SRSF3si2 NO DOXY down vs SRSF3si2 DOXY	14.9623	140.308	18.3831	2.91467	5.38544	1
4	3048363	NM_000290 // PGAM2 // phosphoglycerate mutase 2 (muscle) // 7p13-p12 // 5224 /// ENST00	PGAM2	NM_000290	0.0801552	0.000169878	0.0801552	1.18175	1.18175	SRSF3si2 NO DOXY up vs SRSF3si2 DOXY	10.9967	120.438	1.51838	44.6228	0.0834284	1
21	3743393	NM_001365 // DLG4 // discs, large homolog 4 (Drosophila) // 17p13.1 // 1742 /// ENST000	DLG4	NM_001365	0.0282523	0.000170319	0.0282523	0.446002	-2.24214	SRSF3si2 NO DOXY down vs SRSF3si2 DOXY	33.9025	59.5718	4.81845	3.77846	6.97754	1
12	2390489	ENST00000306562 // ZNF672 // zinc finger protein 672 // 1q44 // 79894 /// NM_024836 //	ZNF672	ENST00000306562	0.0335241	0.000170872	0.0335241	0.744878	-1.3425	SRSF3si2 NO DOXY down vs SRSF3si2 DOXY	28.3378	129.898	0.741115	6.06365	2.26973	1
14	2328273	NM_178865 // SERINC2 // serine incorporator 2 // 1p35.1 // 347735 /// ENST00000373709 /	SERINC2	NM_178865	0.126462	0.000172152	0.126462	1.56198	1.56198	SRSF3si2 NO DOXY up vs SRSF3si2 DOXY	6.44128	80.4527	6.73337	5.21856	3.47396	1
18	3086206	NM_001908 // CTSB // cathepsin B // 8p22 // 1508 /// NM_147780 // CTSB // cathepsin B /	CTSB	NM_001908	0.0212399	0.000172799	0.0212399	0.260873	-3.83329	SRSF3si2 NO DOXY down vs SRSF3si2 DOXY	45.5865	131.304	23.0756	4.22473	2.18641	1
47	4017538	NM_033641 // COL4A6 // collagen, type IV, alpha 6 // Xq22 // 1288 /// ENST00000334504 /	COL4A6	NM_033641	0.196202	0.000176744	0.196202	0.767989	-1.3021	SRSF3si2 NO DOXY down vs SRSF3si2 DOXY	3.65117	12.0171	8.63466	2.40625	19.8929	1
7	3080283	NM_005431 // XRCC2 // X-ray repair complementing defective repair in Chinese hamster ce	XRCC2	NM_005431	0.0128653	0.000177876	0.0128653	3.39787	3.39787	SRSF3si2 NO DOXY up vs SRSF3si2 DOXY	76.2315	45.6979	2.93533	12.0744	1.16895	1
9	3353640	ENST00000529750 // GRAMD1B // GRAM domain containing 1B // 11q24.1 // 57476 /// NM_0207	GRAMD1B	ENST00000529750	0.045179	0.000178517	0.045179	0.402868	-2.4822	SRSF3si2 NO DOXY down vs SRSF3si2 DOXY	20.6457	31.2343	7.75771	8.38132	1.54673	1
30	2902884	AB209605 // SKIV2L // superkiller viralicidic activity 2-like (S. cerevisiae) // 6p21 /	SKIV2L	AB209605	0.0435722	0.000180023	0.0435722	0.575978	-1.73618	SRSF3si2 NO DOXY down vs SRSF3si2 DOXY	21.4616	34.7053	3.92478	3.00573	13.086	1
19	2550959	NM_006036 // PREPL // prolyl endopeptidase-like // 2p21 // 9581 /// NM_001171603 // PRE	PREPL	NM_006036	0.0056164	0.000183158	0.0056164	0.678575	-1.47368	SRSF3si2 NO DOXY down vs SRSF3si2 DOXY	176.552	211.493	0.459866	4.0309	2.6365	1
25	2644461	NM_015396 // ARMC8 // armadillo repeat containing 8 // 3q22.3 // 25852 /// NM_001267041	ARMC8	NM_015396	0.0511892	0.000183172	0.0511892	0.943106	-1.06033	SRSF3si2 NO DOXY down vs SRSF3si2 DOXY	18.0485	72.6009	0.0647239	3.34424	7.33623	1
18	2346738	NM_024813 // RPAP2 // RNA polymerase II associated protein 2 // 1p22.1 // 79871 /// ENS	RPAP2	NM_024813	0.0438644	0.000184398	0.0438644	1.54524	1.54524	SRSF3si2 NO DOXY up vs SRSF3si2 DOXY	21.3087	20.9698	1.73209	4.19542	6.53587	1
27	2787459	ENST00000513000 // INPP4B // inositol polyphosphate-4-phosphatase, type II, 105kDa // 4	INPP4B	ENST00000513000	0.0603907	0.000185051	0.0603907	0.698752	-1.43112	SRSF3si2 NO DOXY down vs SRSF3si2 DOXY	15.0744	202.232	5.21701	3.18777	4.77456	1
21	2878778	NM_033449 // FCHSD1 // FCH and double SH3 domains 1 // 5q31.3 // 89848 /// ENST00000435	FCHSD1	NM_033449	0.600644	0.000188349	0.600644	0.90916	-1.09992	SRSF3si2 NO DOXY down vs SRSF3si2 DOXY	0.379495	27.1878	4.58649	3.74136	9.1102	1
14	3955327	NM_031444 // C22orf13 // chromosome 22 open reading frame 13 // 22q11.2 // 83606 /// EN	C22orf13	NM_031444	0.00553979	0.000189667	0.00553979	0.468558	-2.13421	SRSF3si2 NO DOXY down vs SRSF3si2 DOXY	179.014	44.8225	0.641717	5.15585	3.79026	1
13	3946889	NM_001098 // ACO2 // aconitase 2, mitochondrial // 22q13.2 // 50 /// ENST00000216254 //	ACO2	NM_001098	0.0211662	0.000194776	0.0211662	0.599841	-1.66711	SRSF3si2 NO DOXY down vs SRSF3si2 DOXY	45.7505	205.25	2.13702	5.50485	1.73498	1
17	3602526	NM_147188 // FBXO22 // F-box protein 22 // 15q24.2 // 26263 /// ENST00000308275 // FBXO	FBXO22	NM_147188	0.126316	0.000199095	0.126316	1.62233	1.62233	SRSF3si2 NO DOXY up vs SRSF3si2 DOXY	6.45037	141.058	11.4889	4.34959	3.57707	1
29	2991395	NM_178423 // HDAC9 // histone deacetylase 9 // 7p21.1 // 9734 /// ENST00000406451 // HD	HDAC9	NM_178423	0.0111358	0.000199792	0.0111358	0.296418	-3.37361	SRSF3si2 NO DOXY down vs SRSF3si2 DOXY	88.303	106.837	5.75803	3.03803	9.82974	1
18	2356818	NM_004326 // BCL9 // B-cell CLL/lymphoma 9 // 1q21 // 607 /// ENST00000234739 // BCL9 /	BCL9	NM_004326	0.0674661	0.000202613	0.0674661	0.609344	-1.64111	SRSF3si2 NO DOXY down vs SRSF3si2 DOXY	13.3397	104.585	4.96266	4.1531	4.72176	1
18	3755580	NM_199247 // CACNB1 // calcium channel, voltage-dependent, beta 1 subunit // 17q21-q22	CACNB1	NM_199247	0.0246693	0.000209673	0.0246693	0.567975	-1.76064	SRSF3si2 NO DOXY down vs SRSF3si2 DOXY	39.0425	39.9574	1.30454	4.13776	8.00282	1
17	3505449	NM_005932 // MIPEP // mitochondrial intermediate peptidase // 13q12 // 4285 /// ENST000	MIPEP	NM_005932	0.019027	0.000217018	0.019027	0.392961	-2.54478	SRSF3si2 NO DOXY down vs SRSF3si2 DOXY	51.0617	53.902	1.88934	4.30787	10.2395	1
46	3191900	ENST00000359428 // NUP214 // nucleoporin 214kDa // 9q34.1 // 8021 /// NM_005085 // NUP2	NUP214	ENST00000359428	0.409823	0.000220542	0.409823	1.14747	1.14747	SRSF3si2 NO DOXY up vs SRSF3si2 DOXY	1.06894	49.0753	8.13039	2.39464	18.7614	1
10	2651782	NM_003262 // SEC62 // SEC62 homolog (S. cerevisiae) // 3q26.2 // 7095 /// ENST000003370	SEC62	NM_003262	0.0643316	0.000223485	0.0643316	0.673358	-1.48509	SRSF3si2 NO DOXY down vs SRSF3si2 DOXY	14.0611	446.312	5.05128	7.10656	0.824986	1
27	3291682	NM_032776 // JMJD1C // jumonji domain containing 1C // 10q21.3 // 221037 /// ENST000003	JMJD1C	NM_032776	0.301857	0.000224438	0.301857	0.763705	-1.30941	SRSF3si2 NO DOXY down vs SRSF3si2 DOXY	1.90171	161.539	37.9177	3.1353	2.945	1
23	2755053	NM_207352 // CYP4V2 // cytochrome P450, family 4, subfamily V, polypeptide 2 // 4q35.2	CYP4V2	NM_207352	0.0555013	0.000225239	0.0555013	0.475947	-2.10107	SRSF3si2 NO DOXY down vs SRSF3si2 DOXY	16.5319	58.8259	6.33875	3.46005	11.0799	1
16	3996381	NM_001183 // ATP6AP1 // ATPase, H+ transporting, lysosomal accessory protein 1 // Xq28	ATP6AP1	NM_001183	0.0358818	0.000225823	0.0358818	0.542513	-1.84327	SRSF3si2 NO DOXY down vs SRSF3si2 DOXY	26.3784	107.607	9.37114	4.50126	1.51148	1
6	3751058	NM_001077498 // FAM222B // family with sequence similarity 222, member B // 17q11.2 //	FAM222B	NM_001077498	0.00270912	0.000227304	0.00270912	0.345443	-2.89484	SRSF3si2 NO DOXY down vs SRSF3si2 DOXY	367.624	44.2682	0.420609	14.9875	0.912486	1
51	3874023	NM_022575 // VPS16 // vacuolar protein sorting 16 homolog (S. cerevisiae) // 20p13 // 6	VPS16	NM_022575	0.346621	0.000229371	0.346621	0.875721	-1.14192	SRSF3si2 NO DOXY down vs SRSF3si2 DOXY	1.48981	37.9747	6.02235	2.28604	20.8361	1
14	3800779	ENST00000269214 // ESCO1 // establishment of cohesion 1 homolog 1 (S. cerevisiae) // 18	ESCO1	ENST00000269214	0.0190303	0.000229884	0.0190303	0.502047	-1.99184	SRSF3si2 NO DOXY down vs SRSF3si2 DOXY	51.0525	111.593	3.1337	5.03265	2.24849	1
14	2440117	NM_002857 // PEX19 // peroxisomal biogenesis factor 19 // 1q23.2 // 5824 /// ENST000003	PEX19	NM_002857	0.127311	0.000236733	0.127311	1.22056	1.22056	SRSF3si2 NO DOXY up vs SRSF3si2 DOXY	6.38875	95.6505	2.22139	5.01398	2.12057	1
12	2906607	NR_026938 // ADCY10P1 // adenylate cyclase 10 (soluble) pseudogene 1 // 6p21.1 // 22144	ADCY10P1	NR_026938	0.0501264	0.000237319	0.0501264	0.683868	-1.46227	SRSF3si2 NO DOXY down vs SRSF3si2 DOXY	18.4624	129.058	3.35804	5.79405	1.27974	1
23	2417791	NM_030816 // ANKRD13C // ankyrin repeat domain 13C // 1p32.3-p31.3 // 81573 /// ENST000	ANKRD13C	NM_030816	0.0227653	0.000243389	0.0227653	0.44195	-2.2627	SRSF3si2 NO DOXY down vs SRSF3si2 DOXY	42.4323	50.0041	4.09506	3.43473	8.08252	1
29	3365360	NM_181507 // HPS5 // Hermansky-Pudlak syndrome 5 // 11p14 // 11234 /// ENST00000349215	HPS5	NM_181507	0.0237112	0.000247454	0.0237112	0.435243	-2.29756	SRSF3si2 NO DOXY down vs SRSF3si2 DOXY	40.6801	48.6126	5.14434	2.98442	11.1767	1
34	2461473	NM_005646 // TARBP1 // TAR (HIV-1) RNA binding protein 1 // 1q42.3 // 6894 /// ENST0000	TARBP1	NM_005646	0.0683432	0.000249054	0.0683432	1.88784	1.88784	SRSF3si2 NO DOXY up vs SRSF3si2 DOXY	13.1497	48.457	12.481	2.73943	11.4906	1
10	3426257	NM_003877 // SOCS2 // suppressor of cytokine signaling 2 // 12q // 8835 /// ENST0000054	SOCS2	NM_003877	0.0381591	0.000252788	0.0381591	1.15682	1.15682	SRSF3si2 NO DOXY up vs SRSF3si2 DOXY	24.7158	250.884	0.316946	6.9697	1.01493	1
36	3976848	NM_006044 // HDAC6 // histone deacetylase 6 // Xp11.23 // 10013 /// ENST00000334136 //	HDAC6	NM_006044	0.181273	0.000254914	0.181273	0.846459	-1.18139	SRSF3si2 NO DOXY down vs SRSF3si2 DOXY	4.06638	33.0326	2.15687	2.65708	16.617	1
21	3726772	ENST00000505658 // LUC7L3 // LUC7-like 3 (S. cerevisiae) // 17q21.33 // 51747 /// NM_01	LUC7L3	ENST00000505658	0.515762	0.00025509	0.515762	1.0485	1.0485	SRSF3si2 NO DOXY up vs SRSF3si2 DOXY	0.612624	347.621	3.6146	3.63037	1.77116	1
16	2406677	NM_032017 // STK40 // serine/threonine kinase 40 // 1p34.3 // 83931 /// ENST00000373129	STK40	NM_032017	0.0165864	0.000255254	0.0165864	0.423153	-2.36321	SRSF3si2 NO DOXY down vs SRSF3si2 DOXY	58.7946	82.8882	1.95244	4.43726	6.43715	1
10	2947283	ENST00000361028 // ZSCAN12 // zinc finger and SCAN domain containing 12 // 6p21 // 9753	ZSCAN12	ENST00000361028	0.0034058	0.000255398	0.0034058	2.60639	2.60639	SRSF3si2 NO DOXY up vs SRSF3si2 DOXY	292.117	21.3986	0.260465	6.95837	4.51871	1
8	4027056	NM_004992 // MECP2 // methyl CpG binding protein 2 (Rett syndrome) // Xq28 // 4204 ///	MECP2	NM_004992	0.039692	0.000256478	0.039692	0.541265	-1.84752	SRSF3si2 NO DOXY down vs SRSF3si2 DOXY	23.7041	29.5266	0.864148	9.19978	4.2882	1
15	3183305	NM_001079802 // FKTN // fukutin // 9q31-q33 // 2218 /// NM_006731 // FKTN // fukutin //	FKTN	NM_001079802	0.0122635	0.00025712	0.0122635	2.84045	2.84045	SRSF3si2 NO DOXY up vs SRSF3si2 DOXY	80.046	33.2574	3.71948	4.67531	3.19997	1
24	2336099	NM_024586 // OSBPL9 // oxysterol binding protein-like 9 // 1p32.3 // 114883 /// NM_1489	OSBPL9	NM_024586	0.307533	0.000257753	0.307533	0.800921	-1.24856	SRSF3si2 NO DOXY down vs SRSF3si2 DOXY	1.84254	143.867	12.1151	3.32548	5.07288	1
18	2647647	ENST00000361875 // TSC22D2 // TSC22 domain family, member 2 // 3q25.1 // 9819 /// NM_01	TSC22D2	ENST00000361875	0.0381103	0.000259981	0.0381103	0.777969	-1.2854	SRSF3si2 NO DOXY down vs SRSF3si2 DOXY	24.7493	189.638	0.91727	4.042	3.53692	1
38	3732448	NM_004459 // BPTF // bromodomain PHD finger transcription factor // 17q24.3 // 2186 ///	BPTF	NM_004459	0.0146072	0.000260221	0.0146072	0.668241	-1.49647	SRSF3si2 NO DOXY down vs SRSF3si2 DOXY	66.9632	74.5328	1.0687	2.58409	13.2897	1
29	3334372	NM_000932 // PLCB3 // phospholipase C, beta 3 (phosphatidylinositol-specific) // 11q13	PLCB3	NM_000932	0.0410877	0.00026096	0.0410877	0.64087	-1.56038	SRSF3si2 NO DOXY down vs SRSF3si2 DOXY	22.8487	22.8023	2.39136	2.97113	12.2464	1
2	2471384	NM_002252 // KCNS3 // potassium voltage-gated channel, delayed-rectifier, subfamily S,	KCNS3	NM_002252	0.76736	0.000264749	0.76736	1.05802	1.05802	SRSF3si2 NO DOXY up vs SRSF3si2 DOXY	0.114437	14707.6	376.235	3775.66	0.000615165	1
13	3638204	NM_005928 // MFGE8 // milk fat globule-EGF factor 8 protein // 15q25 // 4240 /// ENST00	MFGE8	NM_005928	0.0157322	0.00026955	0.0157322	0.293872	-3.40285	SRSF3si2 NO DOXY down vs SRSF3si2 DOXY	62.0679	161.525	6.4097	5.27298	2.44791	1
59	3485292	NM_015678 // NBEA // neurobeachin // 13q13 // 26960 /// ENST00000540320 // NBEA // neur	NBEA	NM_015678	0.702808	0.000270011	0.702808	0.944625	-1.05862	SRSF3si2 NO DOXY down vs SRSF3si2 DOXY	0.19376	74.9624	15.2098	2.13691	15.6864	1
13	3983717	NM_001171110 // FAM133A // family with sequence similarity 133, member A // Xq21.32 //	FAM133A	NM_001171110	0.0232848	0.000271606	0.0232848	0.334138	-2.99277	SRSF3si2 NO DOXY down vs SRSF3si2 DOXY	41.4524	66.7065	5.66751	5.26763	3.32155	1
20	3293762	ENST00000394936 // PSAP // prosaposin // 10q21-q22 // 5660 /// NM_002778 // PSAP // pro	PSAP	ENST00000394936	0.0580237	0.000274745	0.0580237	0.603139	-1.65799	SRSF3si2 NO DOXY down vs SRSF3si2 DOXY	15.7493	263.815	11.136	3.72542	2.30569	1
7	2427500	ENST00000256644 // HBXIP // hepatitis B virus x interacting protein // 1p13.3 // 10542	HBXIP	ENST00000256644	0.0225879	0.000275084	0.0225879	0.62825	-1.59172	SRSF3si2 NO DOXY down vs SRSF3si2 DOXY	42.7771	302.277	0.983447	11.0399	0.897906	1
29	3699178	ENST00000262144 // WDR59 // WD repeat domain 59 // 16q23.1 // 79726 /// NM_030581 // WD	WDR59	ENST00000262144	0.11882	0.000280001	0.11882	0.792286	-1.26217	SRSF3si2 NO DOXY down vs SRSF3si2 DOXY	6.94767	112.443	4.07173	2.95355	6.47746	1
18	3242353	NM_183013 // CREM // cAMP responsive element modulator // 10p11.21 // 1390 /// NM_18301	CREM	NM_183013	0.230112	0.000284142	0.230112	1.15223	1.15223	SRSF3si2 NO DOXY up vs SRSF3si2 DOXY	2.91072	47.1397	1.00424	4.00272	8.74955	1
13	3838185	NM_003089 // SNRNP70 // small nuclear ribonucleoprotein 70kDa (U1) // 19q13.3 // 6625 /	SNRNP70	NM_003089	0.036399	0.000284666	0.036399	0.558495	-1.79053	SRSF3si2 NO DOXY down vs SRSF3si2 DOXY	25.9825	184.138	3.95178	5.2346	2.14603	1
14	3562086	NM_203301 // FBXO33 // F-box protein 33 // 14q21.1 // 254170 /// ENST00000298097 // FBX	FBXO33	NM_203301	0.10589	0.000287122	0.10589	0.664848	-1.5041	SRSF3si2 NO DOXY down vs SRSF3si2 DOXY	7.97171	61.9661	3.53424	4.89223	4.48066	1
22	2594812	NM_015049 // TRAK2 // trafficking protein, kinesin binding 2 // 2q33 // 66008 /// ENST0	TRAK2	NM_015049	0.44977	0.000289089	0.44977	1.11509	1.11509	SRSF3si2 NO DOXY up vs SRSF3si2 DOXY	0.868424	68.6316	4.17369	3.47655	6.29662	1
9	3806253	NM_001257335 // ATP5A1 // ATP synthase, H+ transporting, mitochondrial F1 complex, alph	ATP5A1	NM_001257335	0.00747805	0.000289508	0.00747805	0.774713	-1.2908	SRSF3si2 NO DOXY down vs SRSF3si2 DOXY	132.227	1239.61	0.62246	7.72118	0.237278	1
11	2635641	NM_015480 // PVRL3 // poliovirus receptor-related 3 // 3q13 // 25945 /// NM_001243286 /	PVRL3	NM_015480	0.631461	0.000292523	0.631461	0.968772	-1.03223	SRSF3si2 NO DOXY down vs SRSF3si2 DOXY	0.314336	43.4974	0.618906	6.1422	2.36915	1
31	3145020	ENST00000421249 // KIAA1429 // KIAA1429 // 8q22.1 // 25962 /// NM_183009 // KIAA1429 //	KIAA1429	ENST00000421249	0.0100345	0.000301225	0.0100345	0.589225	-1.69714	SRSF3si2 NO DOXY down vs SRSF3si2 DOXY	98.1589	119.77	2.03644	2.83136	5.41856	1
22	4002173	NM_004586 // RPS6KA3 // ribosomal protein S6 kinase, 90kDa, polypeptide 3 // Xp22.2-p22	RPS6KA3	NM_004586	0.00080394	0.000303523	0.00080394	0.45136	-2.21553	SRSF3si2 NO DOXY down vs SRSF3si2 DOXY	1242.37	129.233	0.365343	3.45989	2.68125	1
31	3512769	NM_015070 // ZC3H13 // zinc finger CCCH-type containing 13 // 13q14.13 // 23091 /// ENS	ZC3H13	NM_015070	0.76437	0.000306864	0.76437	1.04865	1.04865	SRSF3si2 NO DOXY up vs SRSF3si2 DOXY	0.11757	50.3641	7.12838	2.82706	10.4259	1
5	3166718	NM_001539 // DNAJA1 // DnaJ (Hsp40) homolog, subfamily A, member 1 // 9p13.3 // 3301 //	DNAJA1	NM_001539	0.0640352	0.000308499	0.0640352	0.66284	-1.50866	SRSF3si2 NO DOXY down vs SRSF3si2 DOXY	14.133	991.014	3.94457	20.1471	0.25254	1
32	3789947	NM_001144967 // NEDD4L // neural precursor cell expressed, developmentally down-regulat	NEDD4L	NM_001144967	0.340546	0.000309528	0.340546	0.959288	-1.04244	SRSF3si2 NO DOXY down vs SRSF3si2 DOXY	1.53907	35.9441	0.390365	2.77839	11.874	1
10	2739160	ENST00000394650 // CCDC109B // coiled-coil domain containing 109B // 4q25 // 55013 ///	CCDC109B	ENST00000394650	0.154015	0.000312619	0.154015	1.61078	1.61078	SRSF3si2 NO DOXY up vs SRSF3si2 DOXY	5.03458	34.3872	13.9723	6.73791	1.21036	1
11	2899340	NM_006995 // BTN2A2 // butyrophilin, subfamily 2, member A2 // 6p22.1 // 10385 /// NM_0	BTN2A2	NM_006995	0.07853	0.000312944	0.07853	0.416661	-2.40003	SRSF3si2 NO DOXY down vs SRSF3si2 DOXY	11.2544	144.621	14.2875	6.08039	2.18266	1
11	2673773	NM_000387 // SLC25A20 // solute carrier family 25 (carnitine/acylcarnitine translocase)	SLC25A20	NM_000387	0.0510553	0.000315056	0.0510553	0.487352	-2.0519	SRSF3si2 NO DOXY down vs SRSF3si2 DOXY	18.0997	49.508	5.42322	6.07425	2.41002	1
7	3860208	NM_032878 // ALKBH6 // alkB, alkylation repair homolog 6 (E. coli) // 19q13.12 // 84964	ALKBH6	NM_032878	0.101766	0.000319173	0.101766	0.312147	-3.20362	SRSF3si2 NO DOXY down vs SRSF3si2 DOXY	8.35331	138.52	21.5834	10.7039	1.31452	1
15	4019486	NM_145799 // SEPT6 // septin 6 // Xq24 // 23157 /// ENST00000394610 // SEPT6 // septin	2015-09-06	NM_145799	0.0458951	0.000321589	0.0458951	0.699355	-1.42989	SRSF3si2 NO DOXY down vs SRSF3si2 DOXY	20.3005	160.172	2.01194	4.54856	2.73691	1
22	2691982	NR_026698 // KPNA1 // karyopherin alpha 1 (importin alpha 5) // 3q21 // 3836 /// NM_002	KPNA1	NR_026698	0.0264046	0.000327095	0.0264046	0.341044	-2.93217	SRSF3si2 NO DOXY down vs SRSF3si2 DOXY	36.3789	59.4514	10.1425	3.43436	6.03173	1
11	2436228	NM_020699 // GATAD2B // GATA zinc finger domain containing 2B // 1q21.3 // 57459 /// EN	GATAD2B	NM_020699	0.923	0.000327982	0.923	1.01906	1.01906	SRSF3si2 NO DOXY up vs SRSF3si2 DOXY	0.0119287	124.764	28.1605	6.03763	0.485721	1
20	2553911	NM_001122964 // SMEK2 // SMEK homolog 2, suppressor of mek1 (Dictyostelium) // 2p16.1 /	SMEK2	NM_001122964	0.27309	0.000328717	0.27309	1.02392	1.02392	SRSF3si2 NO DOXY up vs SRSF3si2 DOXY	2.24086	101.312	0.0954119	3.65649	4.13549	1
12	3388785	NM_002425 // MMP10 // matrix metallopeptidase 10 (stromelysin 2) // 11q22.3 // 4319 ///	MMP10	NM_002425	0.552317	0.000329597	0.552317	0.679684	-1.47127	SRSF3si2 NO DOXY down vs SRSF3si2 DOXY	0.501314	126.331	46.2957	5.53187	3.5299	1
28	2531712	NM_002807 // PSMD1 // proteasome (prosome, macropain) 26S subunit, non-ATPase, 1 // 2q3	PSMD1	NM_002807	0.149074	0.000330827	0.149074	0.611687	-1.63482	SRSF3si2 NO DOXY down vs SRSF3si2 DOXY	5.24836	109.007	22.8001	2.96897	6.35404	1
8	3781531	NM_001100619 // CABLES1 // Cdk5 and Abl enzyme substrate 1 // 18q11.2 // 91768 /// ENST	CABLES1	NM_001100619	0.0153142	0.000334034	0.0153142	2.36191	2.36191	SRSF3si2 NO DOXY up vs SRSF3si2 DOXY	63.8025	23.0107	1.66433	8.75557	1.62163	1
9	4015838	NM_001184768 // ARMCX6 // armadillo repeat containing, X-linked 6 // Xq21.33-q22.3 // 5	ARMCX6	NM_001184768	0.0914877	0.000335996	0.0914877	0.792925	-1.26115	SRSF3si2 NO DOXY down vs SRSF3si2 DOXY	9.4544	208.431	1.33539	7.52554	1.27804	1
42	3442054	NM_001273 // CHD4 // chromodomain helicase DNA binding protein 4 // 12p13 // 1108 /// E	CHD4	NM_001273	0.760183	0.000340057	0.760183	0.952283	-1.05011	SRSF3si2 NO DOXY down vs SRSF3si2 DOXY	0.122043	147.717	29.2058	2.42051	4.80756	1
17	3892565	NM_144498 // OSBPL2 // oxysterol binding protein-like 2 // 20q13.3 // 9885 /// ENST0000	OSBPL2	NM_144498	0.00210258	0.000340985	0.00210258	0.541349	-1.84724	SRSF3si2 NO DOXY down vs SRSF3si2 DOXY	474.107	67.8726	0.158746	4.09225	5.6659	1
7	4022714	NM_021796 // PLAC1 // placenta-specific 1 // Xq26 // 10761 /// ENST00000359237 // PLAC1	PLAC1	NM_021796	0.0171446	0.000346844	0.0171446	0.213627	-4.68106	SRSF3si2 NO DOXY down vs SRSF3si2 DOXY	56.8317	8.23978	3.25265	10.5195	2.25335	1
20	2364231	NM_001014796 // DDR2 // discoidin domain receptor tyrosine kinase 2 // 1q23.3 // 4921 /	DDR2	NM_001014796	0.202979	0.000349223	0.202979	1.0828	1.0828	SRSF3si2 NO DOXY up vs SRSF3si2 DOXY	3.4831	201.171	1.82303	3.63335	1.57658	1
24	3155937	NM_031466 // TRAPPC9 // trafficking protein particle complex 9 // 8q24.3 // 83696 /// N	TRAPPC9	NM_031466	0.0512888	0.000350116	0.0512888	0.515712	-1.93907	SRSF3si2 NO DOXY down vs SRSF3si2 DOXY	18.0106	16.7462	5.41394	3.23105	10.3339	1
14	2377229	NM_001114752 // CD55 // CD55 molecule, decay accelerating factor for complement (Cromer	CD55	NM_001114752	0.32134	0.000351854	0.32134	1.15181	1.15181	SRSF3si2 NO DOXY up vs SRSF3si2 DOXY	1.70768	443.528	4.82302	4.76569	1.83753	1
14	3720817	ENST00000264644 // RAPGEFL1 // Rap guanine nucleotide exchange factor (GEF)-like 1 // 1	RAPGEFL1	ENST00000264644	0.00806037	0.000361177	0.00806037	0.515887	-1.93841	SRSF3si2 NO DOXY down vs SRSF3si2 DOXY	122.566	16.8129	0.516367	4.74953	5.24402	1
18	2935475	NM_206855 // QKI // QKI, KH domain containing, RNA binding // 6q26 // 9444 /// NM_20685	QKI	NM_206855	0.104871	0.000363047	0.104871	0.791003	-1.26422	SRSF3si2 NO DOXY down vs SRSF3si2 DOXY	8.06317	170.16	1.78667	3.89524	4.86029	1
12	2364677	NM_002585 // PBX1 // pre-B-cell leukemia homeobox 1 // 1q23 // 5087 /// NM_001204961 //	PBX1	NM_002585	0.0594656	0.000364492	0.0594656	0.528852	-1.89089	SRSF3si2 NO DOXY down vs SRSF3si2 DOXY	15.3318	58.3545	5.533	5.45299	2.62871	1
12	3598165	NM_025201 // PLEKHO2 // pleckstrin homology domain containing, family O member 2 // 15q	PLEKHO2	NM_025201	0.10017	0.000364842	0.10017	0.686436	-1.4568	SRSF3si2 NO DOXY down vs SRSF3si2 DOXY	8.50943	35.2821	3.50639	5.45224	2.60692	1
10	3995371	NM_001129765 // NSDHL // NAD(P) dependent steroid dehydrogenase-like // Xq28 // 50814 /	NSDHL	NM_001129765	0.0329746	0.00036489	0.0329746	0.213093	-4.69279	SRSF3si2 NO DOXY down vs SRSF3si2 DOXY	28.8347	14.8661	7.65451	6.57248	4.05717	1
12	3182229	ENST00000374879 // TMEFF1 // transmembrane protein with EGF-like and two follistatin-li	TMEFF1	ENST00000374879	0.0128969	0.000366511	0.0128969	3.02043	3.02043	SRSF3si2 NO DOXY up vs SRSF3si2 DOXY	76.041	81.5703	3.29185	5.44868	2.68227	1
35	3214668	ENST00000375643 // IARS // isoleucyl-tRNA synthetase // 9q21 // 3376 /// NM_013417 // I	IARS	ENST00000375643	0.300772	0.000371859	0.300772	0.904937	-1.10505	SRSF3si2 NO DOXY down vs SRSF3si2 DOXY	1.91329	248.743	24.0598	2.61745	1.07373	1
41	2766588	ENST00000503396 // PDS5A // PDS5, regulator of cohesion maintenance, homolog A (S. cere	PDS5A	ENST00000503396	0.231595	0.000372021	0.231595	1.26895	1.26895	SRSF3si2 NO DOXY up vs SRSF3si2 DOXY	2.88337	155.651	21.69	2.43105	6.19309	1
24	3976124	NM_006201 // CDK16 // cyclin-dependent kinase 16 // Xp11 // 5127 /// ENST00000357227 //	CDK16	NM_006201	0.0499872	0.000374827	0.0499872	0.526625	-1.89889	SRSF3si2 NO DOXY down vs SRSF3si2 DOXY	18.5179	138.769	9.13166	3.21012	5.58797	1
26	3547610	NM_024824 // ZC3H14 // zinc finger CCCH-type containing 14 // 14q31.3 // 79882 /// NM_0	ZC3H14	NM_024824	0.545393	0.000375273	0.545393	0.941325	-1.06233	SRSF3si2 NO DOXY down vs SRSF3si2 DOXY	0.521011	134.276	2.81385	3.06174	6.74807	1
15	2434716	NM_181746 // CERS2 // ceramide synthase 2 // 1q21.3 // 29956 /// ENST00000271688 // CER	CERS2	NM_181746	0.00726705	0.000380214	0.00726705	0.761842	-1.31261	SRSF3si2 NO DOXY down vs SRSF3si2 DOXY	136.109	432.833	0.326692	4.45484	1.45467	1
13	3045739	ENST00000396081 // HERPUD2 // HERPUD family member 2 // 7p14.2 // 64224 /// NM_022373 /	HERPUD2	ENST00000396081	0.00949611	0.000380356	0.00949611	5.89838	5.89838	SRSF3si2 NO DOXY up vs SRSF3si2 DOXY	103.809	27.5761	5.84129	5.03341	3.37287	1
88	2832533	NM_002588 // PCDHGC3 // protocadherin gamma subfamily C, 3 // 5q31 // 5098 /// ENST0000	PCDHGC3	NM_002588	0.105474	0.000383727	0.105474	1.45155	1.45155	SRSF3si2 NO DOXY up vs SRSF3si2 DOXY	8.00888	38.0566	13.6912	1.83247	40.3575	1
35	3282974	NM_021738 // SVIL // supervillin // 10p11.2 // 6840 /// ENST00000375398 // SVIL // supe	SVIL	NM_021738	0.0642122	0.000385659	0.0642122	0.76677	-1.30417	SRSF3si2 NO DOXY down vs SRSF3si2 DOXY	14.09	53.7513	1.82037	2.61001	13.621	1
8	2831209	ENST00000394795 // PAIP2 // poly(A) binding protein interacting protein 2 // 5q31.2 //	PAIP2	ENST00000394795	0.72598	0.000387825	0.72598	0.94402	-1.0593	SRSF3si2 NO DOXY down vs SRSF3si2 DOXY	0.162366	521.297	22.9194	8.5117	0.20789	1
13	2956052	NM_014452 // TNFRSF21 // tumor necrosis factor receptor superfamily, member 21 // 6p21.	TNFRSF21	NM_014452	0.492921	0.000388427	0.492921	1.14797	1.14797	SRSF3si2 NO DOXY up vs SRSF3si2 DOXY	0.692257	26.0113	4.55575	5.019	3.92128	1
13	2714132	NM_000283 // PDE6B // phosphodiesterase 6B, cGMP-specific, rod, beta // 4p16.3 // 5158	PDE6B	NM_000283	0.0877521	0.000392215	0.0877521	1.16585	1.16585	SRSF3si2 NO DOXY up vs SRSF3si2 DOXY	9.91868	22.1619	0.607315	5.01235	2.53834	1
5	2418339	NM_001105659 // LRRIQ3 // leucine-rich repeats and IQ motif containing 3 // 1p31.1 // 1	LRRIQ3	NM_001105659	0.798238	0.000399876	0.798238	0.954953	-1.04717	SRSF3si2 NO DOXY down vs SRSF3si2 DOXY	0.0848706	20.8228	2.70003	18.7286	0.771884	1
22	3724782	NM_002265 // KPNB1 // karyopherin (importin) beta 1 // 17q21.32 // 3837 /// ENST0000029	KPNB1	NM_002265	0.0582697	0.000401379	0.0582697	0.839091	-1.19177	SRSF3si2 NO DOXY down vs SRSF3si2 DOXY	15.6766	101.527	0.862814	3.36484	4.37613	1
13	2900372	NM_001199479 // ZNF193 // zinc finger protein 193 // 6p21.3 // 7746 /// ENST00000425468	ZNF193	NM_001199479	0.0269847	0.00040161	0.0269847	0.599562	-1.66788	SRSF3si2 NO DOXY down vs SRSF3si2 DOXY	35.5649	45.7454	1.48693	4.99614	3.21349	1
27	3754677	---		---	0.0642317	0.000404537	0.0642317	0.816689	-1.22446	SRSF3si2 NO DOXY down vs SRSF3si2 DOXY	14.0852	61.9836	1.11567	2.97645	7.62521	1
18	3560864	NM_017917 // PPP2R3C // protein phosphatase 2, regulatory subunit B'', gamma // 14q13.2	PPP2R3C	NM_017917	0.0100647	0.000404848	0.0100647	0.404823	-2.47022	SRSF3si2 NO DOXY down vs SRSF3si2 DOXY	97.86	64.0112	1.63988	3.84784	6.49105	1
20	3703665	ENST00000268616 // ZCCHC14 // zinc finger, CCHC domain containing 14 // 16q24.2 // 2317	ZCCHC14	ENST00000268616	0.0255955	0.000407977	0.0255955	1.72881	1.72881	SRSF3si2 NO DOXY up vs SRSF3si2 DOXY	37.5758	26.8704	2.15955	3.57412	5.84192	1
24	3020496	NM_021908 // ST7 // suppression of tumorigenicity 7 // 7q31.2 // 7982 /// ENST000002654	ST7	NM_021908	0.040631	0.000408797	0.040631	0.538408	-1.85733	SRSF3si2 NO DOXY down vs SRSF3si2 DOXY	23.1221	72.5676	4.68257	3.18357	8.13545	1
15	3703799	ENST00000567298 // LOC100653213 // uncharacterized LOC100653213 // --- // 100653213 ///	LOC100653213	ENST00000567298	0.313351	0.000411142	0.313351	0.851853	-1.17391	SRSF3si2 NO DOXY down vs SRSF3si2 DOXY	1.78421	62.3674	2.6214	4.4114	4.80517	1
13	3788833	NM_007195 // POLI // polymerase (DNA directed) iota // 18q21.1 // 11201 /// NM_007195 /	POLI	NM_007195	0.563371	0.000413867	0.563371	0.940811	-1.06291	SRSF3si2 NO DOXY down vs SRSF3si2 DOXY	0.471102	326.757	3.8232	4.97561	1.34216	1
16	2623515	NM_000688 // ALAS1 // aminolevulinate, delta-, synthase 1 // 3p21.1 // 211 /// ENST0000	ALAS1	NM_000688	0.030973	0.000419351	0.030973	0.366917	-2.72541	SRSF3si2 NO DOXY down vs SRSF3si2 DOXY	30.7941	181.015	10.7579	4.1824	3.03157	1
51	2553282	NM_014614 // PSME4 // proteasome (prosome, macropain) activator subunit 4 // 2p16.2 //	PSME4	NM_014614	0.293313	0.000419913	0.293313	0.750891	-1.33175	SRSF3si2 NO DOXY down vs SRSF3si2 DOXY	1.99526	88.6865	32.7714	2.19996	13.3247	1
17	3625052	ENST00000396328 // WDR72 // WD repeat domain 72 // 15q21.3 // 256764 /// ENST0000036050	WDR72	ENST00000396328	0.0219298	0.000420405	0.0219298	0.524805	-1.90547	SRSF3si2 NO DOXY down vs SRSF3si2 DOXY	44.1057	7.84143	2.63184	3.99402	4.0546	1
18	3342525	ENST00000298281 // PCF11 // PCF11, cleavage and polyadenylation factor subunit, homolog	PCF11	ENST00000298281	0.708685	0.000422491	0.708685	1.06138	1.06138	SRSF3si2 NO DOXY up vs SRSF3si2 DOXY	0.185469	139.983	11.6313	3.82935	2.09532	1
13	2516023	NM_031942 // CDCA7 // cell division cycle associated 7 // 2q31 // 83879 /// ENST0000030	CDCA7	NM_031942	0.0116211	0.000425539	0.0116211	2.76996	2.76996	SRSF3si2 NO DOXY up vs SRSF3si2 DOXY	84.553	59.8802	1.74192	4.95665	4.57668	1
23	3716048	NM_020791 // TAOK1 // TAO kinase 1 // 17q11.2 // 57551 /// NM_025142 // TAOK1 // TAO ki	TAOK1	NM_020791	0.00344917	0.000430651	0.00344917	0.589314	-1.69689	SRSF3si2 NO DOXY down vs SRSF3si2 DOXY	288.426	269.771	1.07045	3.25018	1.90768	1
27	7385683	ENST00000310301 // VPS41 // vacuolar protein sorting 41 homolog (S. cerevisiae) // 7p14	VPS41	ENST00000310301	0.135543	0.000436834	0.135543	1.35941	1.35941	SRSF3si2 NO DOXY up vs SRSF3si2 DOXY	5.91406	97.6725	8.80286	2.95588	5.29218	1
17	3720636	NM_002809 // PSMD3 // proteasome (prosome, macropain) 26S subunit, non-ATPase, 3 // 17q	PSMD3	NM_002809	0.0227247	0.000443654	0.0227247	0.48707	-2.05309	SRSF3si2 NO DOXY down vs SRSF3si2 DOXY	42.5107	150.212	3.26635	3.96894	4.21953	1
6	3845352	NM_006830 // UQCR11 // ubiquinol-cytochrome c reductase, complex III subunit XI // 19p1	UQCR11	NM_006830	0.0830585	0.000449186	0.0830585	0.381713	-2.61977	SRSF3si2 NO DOXY down vs SRSF3si2 DOXY	10.5614	98.7127	6.55812	12.7503	1.67236	1
13	3727962	NM_003647 // DGKE // diacylglycerol kinase, epsilon 64kDa // 17q22 // 8526 /// ENST0000	DGKE	NM_003647	0.00190327	0.000450983	0.00190327	2.2066	2.2066	SRSF3si2 NO DOXY up vs SRSF3si2 DOXY	523.913	18.676	0.136257	4.91719	5.69817	1
53	3564071	ENST00000245441 // NIN // ninein (GSK3B interacting protein) // 14q22.1 // 51199 /// NM	NIN	ENST00000245441	0.114923	0.000460908	0.114923	1.24862	1.24862	SRSF3si2 NO DOXY up vs SRSF3si2 DOXY	7.23195	49.3697	4.18436	2.15436	18.6905	1
35	3417371	NM_001184796 // ESYT1 // extended synaptotagmin-like protein 1 // 12q13.2 // 23344 ///	ESYT1	NM_001184796	0.634538	0.00046255	0.634538	1.06373	1.06373	SRSF3si2 NO DOXY up vs SRSF3si2 DOXY	0.308303	86.8511	8.27726	2.57292	7.41002	1
13	3558012	NM_012461 // TINF2 // TERF1 (TRF1)-interacting nuclear factor 2 // 14q12 // 26277 /// E	TINF2	NM_012461	0.0277178	0.000465204	0.0277178	0.684034	-1.46192	SRSF3si2 NO DOXY down vs SRSF3si2 DOXY	34.5849	55.323	0.740365	4.89617	3.6573	1
36	2412529	NM_002525 // NRD1 // nardilysin (N-arginine dibasic convertase) // 1p32.2-p32.1 // 4898	NRD1	NM_002525	0.0370717	0.000465892	0.0370717	0.625077	-1.5998	SRSF3si2 NO DOXY down vs SRSF3si2 DOXY	25.4842	136.946	10.2624	2.53732	4.42797	1
15	2749380	ENST00000296529 // TMEM144 // transmembrane protein 144 // 4q32.1 // 55314 /// NM_01834	TMEM144	ENST00000296529	0.131765	0.000466398	0.131765	0.55485	-1.80229	SRSF3si2 NO DOXY down vs SRSF3si2 DOXY	6.12455	90.1477	20.2374	4.34179	2.44728	1
16	3250204	NM_003171 // SUPV3L1 // suppressor of var1, 3-like 1 (S. cerevisiae) // 10q22.1 // 6832	SUPV3L1	NM_003171	0.0231713	0.000472279	0.0231713	0.538078	-1.85847	SRSF3si2 NO DOXY down vs SRSF3si2 DOXY	41.6626	49.7062	2.12369	4.12243	4.33699	1
9	4022833	NM_019556 // MOSPD1 // motile sperm domain containing 1 // Xq26.3 // 56180 /// ENST0000	MOSPD1	NM_019556	0.949033	0.000472584	0.949033	1.01365	1.01365	SRSF3si2 NO DOXY up vs SRSF3si2 DOXY	0.00520875	195.735	11.0011	7.09047	0.961948	1
9	4016572	NM_001142429 // MORF4L2 // mortality factor 4 like 2 // Xq22 // 9643 /// ENST0000042215	MORF4L2	NM_001142429	0.0236535	0.000475491	0.0236535	0.511069	-1.95668	SRSF3si2 NO DOXY down vs SRSF3si2 DOXY	40.7831	378.446	5.45804	7.08281	0.606686	1
17	3898224	NM_016649 // ESF1 // ESF1, nucleolar pre-rRNA processing protein, homolog (S. cerevisia	ESF1	NM_016649	0.309118	0.000475688	0.309118	0.811867	-1.23173	SRSF3si2 NO DOXY down vs SRSF3si2 DOXY	1.82642	123.739	8.34567	3.93655	3.22671	1
16	2353717	NM_020440 // PTGFRN // prostaglandin F2 receptor negative regulator // 1p13.1 // 5738 /	PTGFRN	NM_020440	0.0560076	0.000480665	0.0560076	2.39186	2.39186	SRSF3si2 NO DOXY up vs SRSF3si2 DOXY	16.3691	57.118	10.9792	4.11358	4.22766	1
25	3990616	ENST00000218147 // BCORL1 // BCL6 corepressor-like 1 // Xq25-q26.1 // 63035 /// NM_0219	BCORL1	ENST00000218147	0.201065	0.000485552	0.201065	0.743221	-1.34549	SRSF3si2 NO DOXY down vs SRSF3si2 DOXY	3.52941	52.7424	7.00577	3.0574	8.89583	1
15	3475717	NR_036435 // RSRC2 // arginine/serine-rich coiled-coil 2 // 12q24.31 // 65117 /// NR_03	RSRC2	NR_036435	0.513141	0.000488379	0.513141	1.17407	1.17407	SRSF3si2 NO DOXY up vs SRSF3si2 DOXY	0.621342	81.5577	8.34766	4.3165	4.34026	1
18	2676352	NM_003157 // NEK4 // NIMA (never in mitosis gene a)-related kinase 4 // 3p21.1 // 6787	NEK4	NM_003157	0.0323781	0.000490737	0.0323781	0.355983	-2.80912	SRSF3si2 NO DOXY down vs SRSF3si2 DOXY	29.3933	75.5698	12.8994	3.76474	3.58406	1
3	3894727	NM_006065 // SIRPB1 // signal-regulatory protein beta 1 // 20p13 // 10326 /// NM_001135	SIRPB1	NM_006065	0.652699	0.000492741	0.652699	1.20014	1.20014	SRSF3si2 NO DOXY up vs SRSF3si2 DOXY	0.274325	208.947	184.64	88.0992	0.0164131	1
32	3238231	AK128264 // MLLT10 // myeloid/lymphoid or mixed-lineage leukemia (trithorax homolog, Dr	MLLT10	AK128264	0.923271	0.000496564	0.923271	1.00999	1.00999	SRSF3si2 NO DOXY up vs SRSF3si2 DOXY	0.0118445	93.0634	3.15576	2.67265	10.9141	1
29	3282117	NM_014915 // ANKRD26 // ankyrin repeat domain 26 // 10pter-q22.1 // 22852 /// NM_001256	ANKRD26	NM_014915	0.0215135	0.000500252	0.0215135	0.744447	-1.34328	SRSF3si2 NO DOXY down vs SRSF3si2 DOXY	44.9878	39.075	0.564038	2.80942	11.6014	1
39	3329724	ENST00000342922 // MADD // MAP-kinase activating death domain // 11p11.2 // 8567 /// EN	MADD	ENST00000342922	0.24584	0.000501469	0.24584	0.652743	-1.532	SRSF3si2 NO DOXY down vs SRSF3si2 DOXY	2.63775	65.1718	39.9637	2.43201	10.649	1
17	2377094	NM_006212 // PFKFB2 // 6-phosphofructo-2-kinase/fructose-2,6-biphosphatase 2 // 1q31 //	PFKFB2	NM_006212	0.755702	0.000502498	0.755702	0.935145	-1.06935	SRSF3si2 NO DOXY down vs SRSF3si2 DOXY	0.126939	90.045	10.7529	3.91115	3.72972	1
18	2746645	ENST00000296582 // TMEM184C // transmembrane protein 184C // 4q31.23 // 55751 /// NM_01	TMEM184C	ENST00000296582	0.0124773	0.000503366	0.0124773	0.550017	-1.81812	SRSF3si2 NO DOXY down vs SRSF3si2 DOXY	78.6487	194.078	3.1644	3.75382	1.8291	1
38	3016380	ENST00000292538 // CUX1 // cut-like homeobox 1 // 7q22.1 // 1523 /// BC066592 // CUX1 /	CUX1	ENST00000292538	0.204745	0.000504244	0.204745	1.26428	1.26428	SRSF3si2 NO DOXY up vs SRSF3si2 DOXY	3.44115	77.6147	7.83709	2.45962	11.9344	1
9	2484552	NM_152392 // AHSA2 // AHA1, activator of heat shock 90kDa protein ATPase homolog 2 (yea	AHSA2	NM_152392	0.0277419	0.000515269	0.0277419	0.555084	-1.80153	SRSF3si2 NO DOXY down vs SRSF3si2 DOXY	34.5536	77.0459	3.6038	6.983	0.833969	1
10	2401609	NM_000191 // HMGCL // 3-hydroxymethyl-3-methylglutaryl-CoA lyase // 1p36.1-p35 // 3155	HMGCL	NM_000191	0.256468	0.000520214	0.256468	0.911382	-1.09723	SRSF3si2 NO DOXY down vs SRSF3si2 DOXY	2.47266	81.1851	0.981352	6.2031	1.32942	1
40	3228007	ENST00000224140 // SETX // senataxin // 9q34.13 // 23064 /// NM_015046 // SETX // senat	SETX	ENST00000224140	0.00983135	0.000521207	0.00983135	0.537734	-1.85966	SRSF3si2 NO DOXY down vs SRSF3si2 DOXY	100.218	54.8843	2.58821	2.39788	9.63588	1
10	3744013	NM_004732 // KCNAB3 // potassium voltage-gated channel, shaker-related subfamily, beta	KCNAB3	NM_004732	0.184715	0.000523039	0.184715	0.687007	-1.45559	SRSF3si2 NO DOXY down vs SRSF3si2 DOXY	3.96462	32.4747	9.26881	6.19757	1.43685	1
13	3361811	NM_030906 // STK33 // serine/threonine kinase 33 // 11p15.3 // 65975 /// ENST0000031520	STK33	NM_030906	0.0113941	0.000526128	0.0113941	1.55407	1.55407	SRSF3si2 NO DOXY up vs SRSF3si2 DOXY	86.2678	51.494	0.883894	4.8133	1.65533	1
2	2403470	NM_014280 // DNAJC8 // DnaJ (Hsp40) homolog, subfamily C, member 8 // 1p35.3 // 22826 /	DNAJC8	NM_014280	0.00616148	0.000527022	0.00616148	0.398953	-2.50656	SRSF3si2 NO DOXY down vs SRSF3si2 DOXY	160.8	28158.2	19.3369	1895.96	0.00226091	1
15	2732273	ENST00000264893 // SEPT11 // septin 11 // 4q21.1 // 55752 /// NM_018243 // SEPT11 // se	2015-09-11	ENST00000264893	0.0347723	0.000529271	0.0347723	1.29772	1.29772	SRSF3si2 NO DOXY up vs SRSF3si2 DOXY	27.2674	79.0484	0.433289	4.27252	5.02532	1
22	3183111	NM_080546 // SLC44A1 // solute carrier family 44, member 1 // 9q31.2 // 23446 /// BC049	SLC44A1	NM_080546	0.168406	0.000529735	0.168406	1.74614	1.74614	SRSF3si2 NO DOXY up vs SRSF3si2 DOXY	4.48399	84.8562	50.2909	3.2713	2.64981	1
16	2340186	NM_018211 // RAVER2 // ribonucleoprotein, PTB-binding 2 // 1p31.3 // 55225 /// ENST0000	RAVER2	NM_018211	0.0689186	0.000530451	0.0689186	1.91389	1.91389	SRSF3si2 NO DOXY up vs SRSF3si2 DOXY	13.0277	147.568	11.5704	4.0642	2.79285	1
20	3321150	NM_001178 // ARNTL // aryl hydrocarbon receptor nuclear translocator-like // 11p15 // 4	ARNTL	NM_001178	0.029552	0.000532269	0.029552	1.43303	1.43303	SRSF3si2 NO DOXY up vs SRSF3si2 DOXY	32.3462	12.9181	0.932426	3.47364	6.7894	1
19	2479510	NM_016008 // DYNC2LI1 // dynein, cytoplasmic 2, light intermediate chain 1 // 2p25.1-p2	DYNC2LI1	NM_016008	0.0294808	0.000533578	0.0294808	0.505626	-1.97775	SRSF3si2 NO DOXY down vs SRSF3si2 DOXY	32.4279	46.0583	3.99037	3.59301	5.11668	1
21	3226661	NM_006336 // ZER1 // zer-1 homolog (C. elegans) // 9q34.11 // 10444 /// ENST00000291900	ZER1	NM_006336	0.00876002	0.000536138	0.00876002	0.469135	-2.13158	SRSF3si2 NO DOXY down vs SRSF3si2 DOXY	112.657	52.0938	1.34576	3.36366	6.60601	1
17	3421446	NM_007007 // CPSF6 // cleavage and polyadenylation specific factor 6, 68kDa // 12q15 //	CPSF6	NM_007007	0.577314	0.000537638	0.577314	0.923501	-1.08284	SRSF3si2 NO DOXY down vs SRSF3si2 DOXY	0.435056	100.639	8.14068	3.87995	2.02482	1
18	3781654	NM_003831 // RIOK3 // RIO kinase 3 (yeast) // 18q11.2 // 8780 /// ENST00000339486 // RI	RIOK3	NM_003831	0.106327	0.000539721	0.106327	0.600062	-1.6665	SRSF3si2 NO DOXY down vs SRSF3si2 DOXY	7.93305	140.967	12.373	3.72391	3.38498	1
14	2662356	NM_133480 // TADA3 // transcriptional adaptor 3 // 3p25.3 // 10474 /// ENST00000343450	TADA3	NM_133480	0.00752951	0.00054319	0.00752951	0.497343	-2.01068	SRSF3si2 NO DOXY down vs SRSF3si2 DOXY	131.313	144.326	0.609569	4.50119	4.61767	1
25	3843463	NM_173632 // ZNF776 // zinc finger protein 776 // 19q13.43 // 284309 /// ENST0000031717	ZNF776	NM_173632	0.134491	0.00054676	0.134491	1.41941	1.41941	SRSF3si2 NO DOXY up vs SRSF3si2 DOXY	5.97149	36.6384	4.34053	3.02294	11.8206	1
17	3895232	ENST00000217173 // UBOX5 // U-box domain containing 5 // 20p13 // 22888 /// NM_014948 /	UBOX5	ENST00000217173	0.0158427	0.000547437	0.0158427	0.727653	-1.37428	SRSF3si2 NO DOXY down vs SRSF3si2 DOXY	61.6247	71.1735	0.355675	3.87163	5.22163	1
15	3268274	NM_001195608 // PLEKHA1 // pleckstrin homology domain containing, family A (phosphoinos	PLEKHA1	NM_001195608	0.340093	0.00055325	0.340093	0.882372	-1.13331	SRSF3si2 NO DOXY down vs SRSF3si2 DOXY	1.54282	59.792	1.88607	4.24837	4.70468	1
43	3677795	ENST00000262367 // CREBBP // CREB binding protein // 16p13.3 // 1387 /// NM_004380 // C	CREBBP	ENST00000262367	0.152465	0.000554392	0.152465	1.31709	1.31709	SRSF3si2 NO DOXY up vs SRSF3si2 DOXY	5.10013	26.1248	5.15145	2.31386	21.7072	1
12	2396817	ENST00000376585 // MTHFR // methylenetetrahydrofolate reductase (NAD(P)H) // 1p36.3 //	MTHFR	ENST00000376585	0.0069746	0.000557385	0.0069746	0.27559	-3.62859	SRSF3si2 NO DOXY down vs SRSF3si2 DOXY	141.879	34.6732	2.45744	5.12726	2.61789	1
10	2366490	ENST00000367808 // BLZF1 // basic leucine zipper nuclear factor 1 // 1q24 // 8548 /// N	BLZF1	ENST00000367808	0.0533386	0.000563198	0.0533386	0.631797	-1.58279	SRSF3si2 NO DOXY down vs SRSF3si2 DOXY	17.2618	132.804	2.07416	6.12229	2.20635	1
12	2779992	ENST00000453744 // UBE2D3 // ubiquitin-conjugating enzyme E2D 3 // 4q24 // 7323 /// NM_	UBE2D3	ENST00000453744	0.0518002	0.00056497	0.0518002	0.571339	-1.75027	SRSF3si2 NO DOXY down vs SRSF3si2 DOXY	17.8182	109.053	1.3697	5.11708	7.05483	1
3	2614120	NM_001253382 // RPL15 // ribosomal protein L15 // 3p24.2 // 6138 /// NM_001253383 // RP	RPL15	NM_001253382	0.17625	0.000566719	0.17625	1.66363	1.66363	SRSF3si2 NO DOXY up vs SRSF3si2 DOXY	4.22209	16132	1103.25	82.0129	0.00138922	1
14	3506431	NM_005977 // RNF6 // ring finger protein (C3H2C3 type) 6 // 13q12.2 // 6049 /// NM_1830	RNF6	NM_005977	0.00339668	0.000568802	0.00339668	0.496069	-2.01585	SRSF3si2 NO DOXY down vs SRSF3si2 DOXY	292.906	186.433	0.380924	4.47358	3.3371	1
29	2675628	NM_014703 // VPRBP // Vpr (HIV-1) binding protein // 3p21.2 // 9730 /// NM_001171904 //	VPRBP	NM_014703	0.60906	0.000570503	0.60906	1.14098	1.14098	SRSF3si2 NO DOXY up vs SRSF3si2 DOXY	0.360813	104.704	30.425	2.77697	5.35566	1
45	2663551	NM_024923 // NUP210 // nucleoporin 210kDa // 3p25.1 // 23225 /// ENST00000254508 // NUP	NUP210	NM_024923	0.318293	0.000571907	0.318293	1.44415	1.44415	SRSF3si2 NO DOXY up vs SRSF3si2 DOXY	1.73639	38.5808	32.6585	2.26553	19.632	1
28	3189864	NM_138361 // LRSAM1 // leucine rich repeat and sterile alpha motif containing 1 // 9q33	LRSAM1	NM_138361	0.00648807	0.000578335	0.00648807	0.566775	-1.76437	SRSF3si2 NO DOXY down vs SRSF3si2 DOXY	152.631	40.9613	0.750358	2.82529	8.85869	1
42	2550790	NM_133259 // LRPPRC // leucine-rich pentatricopeptide repeat containing // 2p21 // 1012	LRPPRC	NM_133259	0.287118	0.000584923	0.287118	0.925311	-1.08072	SRSF3si2 NO DOXY down vs SRSF3si2 DOXY	2.0667	204.82	8.6636	2.32789	2.41238	1
32	3457696	ENST00000425394 // PAN2 // PAN2 poly(A) specific ribonuclease subunit homolog (S. cerev	PAN2	ENST00000425394	0.0619823	0.000590673	0.0619823	0.62394	-1.60272	SRSF3si2 NO DOXY down vs SRSF3si2 DOXY	14.6496	29.9888	6.48947	2.63396	9.66472	1
19	3643229	NM_138769 // RHOT2 // ras homolog family member T2 // 16p13.3 // 89941 /// ENST00000315	RHOT2	NM_138769	0.147407	0.000594018	0.147407	0.869924	-1.14953	SRSF3si2 NO DOXY down vs SRSF3si2 DOXY	5.32372	59.2658	0.852289	3.55015	6.09273	1
46	2367154	NM_015172 // PRRC2C // proline-rich coiled-coil 2C // 1q23.3 // 23215 /// ENST000003389	PRRC2C	NM_015172	0.163151	0.000601369	0.163151	0.811045	-1.23298	SRSF3si2 NO DOXY down vs SRSF3si2 DOXY	4.67369	242.473	16.5447	2.23744	4.88784	1
2	2923661	NM_000165 // GJA1 // gap junction protein, alpha 1, 43kDa // 6q21-q23.2 // 2697 /// ENS	GJA1	NM_000165	0.546659	0.000607681	0.546659	0.972301	-1.02849	SRSF3si2 NO DOXY down vs SRSF3si2 DOXY	0.517364	497634	294.925	1644.1	4.30525e-05	1
7	2478017	NM_001145450 // MORN2 // MORN repeat containing 2 // 2p22.1 // 729967 /// ENST000003405	MORN2	NM_001145450	0.0913981	0.000610373	0.0913981	0.698787	-1.43105	SRSF3si2 NO DOXY down vs SRSF3si2 DOXY	9.46509	37.3407	1.22078	9.33071	1.94367	1
14	3755359	NM_003559 // PIP4K2B // phosphatidylinositol-5-phosphate 4-kinase, type II, beta // 17q	PIP4K2B	NM_003559	0.00278578	0.00061062	0.00278578	0.381107	-2.62393	SRSF3si2 NO DOXY down vs SRSF3si2 DOXY	357.467	28.216	0.271623	4.43123	7.26123	1
78	3453592	NM_003482 // MLL2 // myeloid/lymphoid or mixed-lineage leukemia 2 // 12q13.12 // 8085 /	MLL2	NM_003482	0.0375689	0.000614755	0.0375689	0.704115	-1.42022	SRSF3si2 NO DOXY down vs SRSF3si2 DOXY	25.1273	39.8987	3.88691	1.85518	31.5042	1
34	2532510	NM_001103147 // GIGYF2 // GRB10 interacting GYF protein 2 // 2q37.1 // 26058 /// NM_015	GIGYF2	NM_001103147	0.221663	0.000619179	0.221663	0.902737	-1.10774	SRSF3si2 NO DOXY down vs SRSF3si2 DOXY	3.07367	77.7997	2.12921	2.54797	7.47232	1
15	2860614	ENST00000396496 // CCDC125 // coiled-coil domain containing 125 // 5q13.2 // 202243 ///	CCDC125	ENST00000396496	0.018574	0.000619638	0.018574	0.456055	-2.19272	SRSF3si2 NO DOXY down vs SRSF3si2 DOXY	52.3433	39.7201	1.46602	4.18691	7.02254	1
16	3768474	NM_017983 // WIPI1 // WD repeat domain, phosphoinositide interacting 1 // 17q24.2 // 55	WIPI1	NM_017983	0.0871321	0.000630839	0.0871321	0.399504	-2.5031	SRSF3si2 NO DOXY down vs SRSF3si2 DOXY	9.9996	152.88	37.9153	3.978	2.21837	1
16	3326400	NM_001752 // CAT // catalase // 11p13 // 847 /// ENST00000241052 // CAT // catalase //	CAT	NM_001752	0.0313504	0.000630843	0.0313504	0.525225	-1.90395	SRSF3si2 NO DOXY down vs SRSF3si2 DOXY	30.4055	66.5363	3.62403	3.978	3.75944	1
15	2447540	NM_015101 // GLT25D2 // glycosyltransferase 25 domain containing 2 // 1q25 // 23127 ///	GLT25D2	NM_015101	0.0639806	0.000632844	0.0639806	4.0578	4.0578	SRSF3si2 NO DOXY up vs SRSF3si2 DOXY	14.1463	19.7014	11.7473	4.17552	10.3198	1
23	3452970	NR_051991 // SENP1 // SUMO1/sentrin specific peptidase 1 // 12q13.1 // 29843 /// NR_051	SENP1	NR_051991	0.149305	0.000635966	0.149305	0.716921	-1.39485	SRSF3si2 NO DOXY down vs SRSF3si2 DOXY	5.23804	75.4747	10.4045	3.12585	4.28035	1
25	3938244	NM_014337 // PPIL2 // peptidylprolyl isomerase (cyclophilin)-like 2 // 22q11.21 // 2375	PPIL2	NM_014337	0.368073	0.000638801	0.368073	1.09304	1.09304	SRSF3si2 NO DOXY up vs SRSF3si2 DOXY	1.32963	64.9166	1.81424	2.97791	8.19364	1
5	3349858	ENST00000535401 // NNMT // nicotinamide N-methyltransferase // 11q23.1 // 4837 /// NM_0	NNMT	ENST00000535401	0.885927	0.000644033	0.885927	0.979054	-1.02139	SRSF3si2 NO DOXY down vs SRSF3si2 DOXY	0.0263685	163.262	4.68405	16.3502	0.302038	1
38	3887635	ENST00000340189 // NCOA3 // nuclear receptor coactivator 3 // 20q12 // 8202 /// ENST000	NCOA3	ENST00000340189	0.134046	0.000648745	0.134046	0.83106	-1.20328	SRSF3si2 NO DOXY down vs SRSF3si2 DOXY	5.99604	72.434	4.09854	2.41227	8.15573	1
24	2712632	NM_003234 // TFRC // transferrin receptor (p90, CD71) // 3q29 // 7037 /// ENST000003923	TFRC	NM_003234	0.0533836	0.000650392	0.0533836	0.342	-2.92398	SRSF3si2 NO DOXY down vs SRSF3si2 DOXY	17.2461	125.121	38.5015	3.04244	3.98387	1
17	2476116	ENST00000379343 // SLC30A6 // solute carrier family 30 (zinc transporter), member 6 //	SLC30A6	ENST00000379343	0.044287	0.000654066	0.044287	1.32142	1.32142	SRSF3si2 NO DOXY up vs SRSF3si2 DOXY	21.0913	165.02	2.01622	3.79003	2.06829	1
11	3909777	NM_020436 // SALL4 // sal-like 4 (Drosophila) // 20q13.2 // 57167 /// ENST00000217086 /	SALL4	NM_020436	0.160467	0.000655829	0.160467	0.599141	-1.66906	SRSF3si2 NO DOXY down vs SRSF3si2 DOXY	4.77543	128.159	25.407	5.42776	0.99034	1
10	2777714	NM_000345 // SNCA // synuclein, alpha (non A4 component of amyloid precursor) // 4q21 /	SNCA	NM_000345	0.43502	0.000657526	0.43502	0.885561	-1.12923	SRSF3si2 NO DOXY down vs SRSF3si2 DOXY	0.937732	239.86	3.65828	5.9666	1.61311	1
12	2814855	ENST00000380639 // PTCD2 // pentatricopeptide repeat domain 2 // 5q13.2 // 79810 /// NM	PTCD2	ENST00000380639	0.651906	0.000663461	0.651906	1.07868	1.07868	SRSF3si2 NO DOXY up vs SRSF3si2 DOXY	0.275752	120.615	5.61357	4.99695	2.03607	1
98	3134034	NM_006904 // PRKDC // protein kinase, DNA-activated, catalytic polypeptide // 8q11 // 5	PRKDC	NM_006904	0.133623	0.000681925	0.133623	1.69365	1.69365	SRSF3si2 NO DOXY up vs SRSF3si2 DOXY	6.01953	70.6495	103.083	1.72796	17.7035	1
17	2404209	ENST00000339394 // SDC3 // syndecan 3 // 1pter-p22.3 // 9672 /// NM_014654 // SDC3 // s	SDC3	ENST00000339394	0.083726	0.000687988	0.083726	0.743719	-1.34459	SRSF3si2 NO DOXY down vs SRSF3si2 DOXY	10.4656	69.9195	2.76306	3.76698	3.4328	1
13	3365525	ENST00000336349 // SPTY2D1 // SPT2, Suppressor of Ty, domain containing 1 (S. cerevisia	SPTY2D1	ENST00000336349	0.138564	0.000696369	0.138564	0.599995	-1.66668	SRSF3si2 NO DOXY down vs SRSF3si2 DOXY	5.75408	55.2819	10.0725	4.62736	2.92382	1
11	3592366	NR_027635 // SPATA5L1 // spermatogenesis associated 5-like 1 // 15q21.1 // 79029 /// NM	SPATA5L1	NR_027635	0.0920692	0.000702871	0.0920692	0.494666	-2.02157	SRSF3si2 NO DOXY down vs SRSF3si2 DOXY	9.38553	30.2225	6.46076	5.36893	3.74127	1
8	3101153	NM_152414 // BHLHE22 // basic helix-loop-helix family, member e22 // 8q13 // 27319 ///	BHLHE22	NM_152414	0.0569039	0.000708092	0.0569039	1.27673	1.27673	SRSF3si2 NO DOXY up vs SRSF3si2 DOXY	16.0881	249.026	0.812068	7.5784	1.06493	1
14	2949830	GU139374 // AGER // advanced glycosylation end product-specific receptor // 6p21.3 // 1	AGER	GU139374	0.00444816	0.000710451	0.00444816	0.249115	-4.01421	SRSF3si2 NO DOXY down vs SRSF3si2 DOXY	223.313	16.8286	0.789083	4.3415	8.30509	1
8	3489644	NM_213590 // TRIM13 // tripartite motif containing 13 // 13q14 // 10206 /// NM_00100727	TRIM13	NM_213590	0.10469	0.000713049	0.10469	1.24428	1.24428	SRSF3si2 NO DOXY up vs SRSF3si2 DOXY	8.07966	122.547	0.98119	7.56803	1.40463	1
5	3842315	NM_016202 // ZNF580 // zinc finger protein 580 // 19q13.42 // 51157 /// ENST00000543039	ZNF580	NM_016202	0.0113138	0.000716645	0.0113138	2.00961	2.00961	SRSF3si2 NO DOXY up vs SRSF3si2 DOXY	86.8901	414.904	0.771481	15.8547	0.604997	1
19	3300242	ENST00000394210 // CPEB3 // cytoplasmic polyadenylation element binding protein 3 // 10	CPEB3	ENST00000394210	0.0715988	0.000716654	0.0715988	0.562224	-1.77865	SRSF3si2 NO DOXY down vs SRSF3si2 DOXY	12.4853	77.6342	6.21817	3.47563	6.08095	1
47	2727226	NM_006206 // PDGFRA // platelet-derived growth factor receptor, alpha polypeptide // 4q	PDGFRA	NM_006206	0.620848	0.000720025	0.620848	0.9741	-1.02659	SRSF3si2 NO DOXY down vs SRSF3si2 DOXY	0.335782	66.8592	0.887965	2.19046	20.7851	1
8	3865618	NM_175875 // SIX5 // SIX homeobox 5 // 19q13.32 // 147912 /// ENST00000317578 // SIX5 /	SIX5	NM_175875	0.442652	0.000724949	0.442652	1.20076	1.20076	SRSF3si2 NO DOXY up vs SRSF3si2 DOXY	0.901228	14.0163	3.34024	7.54349	2.59203	1
18	2383356	ENST00000366779 // ADCK3 // aarF domain containing kinase 3 // 1q42.13 // 56997 /// NM_	ADCK3	ENST00000366779	0.00676519	0.000724988	0.00676519	1.91526	1.91526	SRSF3si2 NO DOXY up vs SRSF3si2 DOXY	146.317	28.2684	0.530964	3.59838	6.92426	1
10	4041300	ENST00000574190 // FAM195B // family with sequence similarity 195, member B // 17q25.3	FAM195B	ENST00000574190	0.144464	0.000727289	0.144464	0.699641	-1.4293	SRSF3si2 NO DOXY down vs SRSF3si2 DOXY	5.46108	46.5133	2.85746	5.86656	3.06307	1
9	3677103	NM_031948 // PRSS27 // protease, serine 27 // 16p13.3 // 83886 /// ENST00000302641 // P	PRSS27	NM_031948	0.125395	0.0007278	0.125395	1.17086	1.17086	SRSF3si2 NO DOXY up vs SRSF3si2 DOXY	6.50825	76.5384	0.744542	6.56478	1.53895	1
36	2429147	ENST00000393274 // DENND2C // DENN/MADD domain containing 2C // 1p13.2 // 163259 /// EN	DENND2C	ENST00000393274	0.0470313	0.000740868	0.0470313	0.814984	-1.22702	SRSF3si2 NO DOXY down vs SRSF3si2 DOXY	19.7745	107.493	1.09815	2.44544	10.1097	1
45	2459042	ENST00000366769 // CDC42BPA // CDC42 binding protein kinase alpha (DMPK-like) // 1q42.1	CDC42BPA	ENST00000366769	0.161219	0.000744252	0.161219	0.854562	-1.17019	SRSF3si2 NO DOXY down vs SRSF3si2 DOXY	4.74656	107.78	7.43367	2.22328	5.77005	1
12	3192117	NM_013318 // PRRC2B // proline-rich coiled-coil 2B // 9q34.13 // 84726 /// ENST00000357	PRRC2B	NM_013318	0.354278	0.000745507	0.354278	1.1446	1.1446	SRSF3si2 NO DOXY up vs SRSF3si2 DOXY	1.43028	85.2956	3.46369	4.91078	2.02298	1
14	3375545	BC007846 // FADS1 // fatty acid desaturase 1 // 11q12.2-q13.1 // 3992 /// AK298871 // F	FADS1	BC007846	0.0312494	0.000758346	0.0312494	1.41004	1.41004	SRSF3si2 NO DOXY up vs SRSF3si2 DOXY	30.5085	156.398	1.39238	4.30311	2.10583	1
19	3944778	NM_001172688 // GGA1 // golgi-associated, gamma adaptin ear containing, ARF binding pro	GGA1	NM_001172688	0.0111515	0.000758762	0.0111515	0.558266	-1.79126	SRSF3si2 NO DOXY down vs SRSF3si2 DOXY	88.1768	52.2822	0.892332	3.45308	6.14812	1
26	3976163	NM_004651 // USP11 // ubiquitin specific peptidase 11 // Xp11.23 // 8237 /// ENST000002	USP11	NM_004651	0.537817	0.000759449	0.537817	0.961109	-1.04046	SRSF3si2 NO DOXY down vs SRSF3si2 DOXY	0.543277	159.995	3.08188	2.86591	2.5428	1
10	3060300	NM_003130 // SRI // sorcin // 7q21.1 // 6717 /// ENST00000265729 // SRI // sorcin // 7q	SRI	NM_003130	0.00768212	0.000762544	0.00768212	0.634428	-1.57622	SRSF3si2 NO DOXY down vs SRSF3si2 DOXY	128.674	212.748	0.468043	5.81997	1.28803	1
7	3437780	NM_007197 // FZD10 // frizzled family receptor 10 // 12q24.33 // 11211 /// ENST00000229	FZD10	NM_007197	0.945513	0.000763798	0.945513	1.00534	1.00534	SRSF3si2 NO DOXY up vs SRSF3si2 DOXY	0.00595544	182.822	1.35685	8.88881	0.613933	1
10	3835814	ENST00000252483 // PVRL2 // poliovirus receptor-related 2 (herpesvirus entry mediator B	PVRL2	ENST00000252483	0.051498	0.000778838	0.051498	0.647559	-1.54426	SRSF3si2 NO DOXY down vs SRSF3si2 DOXY	17.9314	183.715	2.52732	5.79923	1.56105	1
10	3544387	NM_014239 // EIF2B2 // eukaryotic translation initiation factor 2B, subunit 2 beta, 39k	EIF2B2	NM_014239	0.00990452	0.000788489	0.00990452	0.467765	-2.13783	SRSF3si2 NO DOXY down vs SRSF3si2 DOXY	99.4665	94.62	1.59131	5.78717	1.3664	1
8	3901296	ENST00000376925 // CST3 // cystatin C // 20p11.21 // 1471 /// ENST00000398409 // CST3 /	CST3	ENST00000376925	0.00588978	0.000795515	0.00588978	0.57278	-1.74587	SRSF3si2 NO DOXY down vs SRSF3si2 DOXY	168.287	72.9457	0.291208	7.40677	1.47713	1
13	3168841	ENST00000318158 // GRHPR // glyoxylate reductase/hydroxypyruvate reductase // 9q12 // 9	GRHPR	ENST00000318158	0.0390462	0.000801999	0.0390462	0.655925	-1.52457	SRSF3si2 NO DOXY down vs SRSF3si2 DOXY	24.1207	197.242	2.42326	4.53512	1.97579	1
36	3449760	NM_144973 // DENND5B // DENN/MADD domain containing 5B // 12p11.21 // 160518 /// ENST00	DENND5B	NM_144973	0.0192679	0.000806389	0.0192679	0.467002	-2.14132	SRSF3si2 NO DOXY down vs SRSF3si2 DOXY	50.4046	32.7864	3.77392	2.42867	15.986	1
41	3609138	NM_001271 // CHD2 // chromodomain helicase DNA binding protein 2 // 15q26 // 1106 /// E	CHD2	NM_001271	0.0278632	0.00080715	0.0278632	0.567531	-1.76202	SRSF3si2 NO DOXY down vs SRSF3si2 DOXY	34.3967	119.332	8.80792	2.29566	7.23056	1
15	2369609	NM_144696 // AXDND1 // axonemal dynein light chain domain containing 1 // 1q25.2 // 126	AXDND1	NM_144696	0.91561	0.000812626	0.91561	1.01292	1.01292	SRSF3si2 NO DOXY up vs SRSF3si2 DOXY	0.0143454	1.3018	2.69433	4.04154	3.72775	1
6	3174643	NM_138691 // TMC1 // transmembrane channel-like 1 // 9q21.12 // 117531 /// ENST00000297	TMC1	NM_138691	0.0224874	0.000816725	0.0224874	1.35348	1.35348	SRSF3si2 NO DOXY up vs SRSF3si2 DOXY	42.9751	40.7933	0.69446	11.0213	0.383348	1
12	3887479	NM_005244 // EYA2 // eyes absent homolog 2 (Drosophila) // 20q13.1 // 2139 /// ENST0000	EYA2	NM_005244	0.430251	0.000820385	0.430251	1.21926	1.21926	SRSF3si2 NO DOXY up vs SRSF3si2 DOXY	0.961269	14.6865	5.60051	4.84066	4.01114	1
30	2716025	AF030112 // RGS12 // regulator of G-protein signaling 12 // 4p16.3 // 6002 /// ENST0000	RGS12	AF030112	0.930668	0.000826742	0.930668	0.991163	-1.00892	SRSF3si2 NO DOXY down vs SRSF3si2 DOXY	0.00966037	13.7338	1.99067	2.64062	14.8386	1
24	3942062	NM_000268 // NF2 // neurofibromin 2 (merlin) // 22q12.2 // 4771 /// NM_016418 // NF2 //	NF2	NM_000268	0.017867	0.000830043	0.017867	0.430211	-2.32444	SRSF3si2 NO DOXY down vs SRSF3si2 DOXY	54.4736	33.7094	3.23063	2.96896	9.28952	1
22	3456212	NM_001193511 // MAP3K12 // mitogen-activated protein kinase kinase kinase 12 // 12q13 /	MAP3K12	NM_001193511	0.874694	0.000834301	0.874694	1.01132	1.01132	SRSF3si2 NO DOXY up vs SRSF3si2 DOXY	0.031904	78.0744	1.15945	3.1199	6.58257	1
20	3774029	NM_017921 // NPLOC4 // nuclear protein localization 4 homolog (S. cerevisiae) // 17qter	NPLOC4	NM_017921	0.0448289	0.000841409	0.0448289	0.634757	-1.57541	SRSF3si2 NO DOXY down vs SRSF3si2 DOXY	20.8185	93.9326	4.74728	3.30294	3.30645	1
6	2603597	NM_002601 // PDE6D // phosphodiesterase 6D, cGMP-specific, rod, delta // 2q35-q36 // 51	PDE6D	NM_002601	0.502322	0.000846294	0.502322	0.698007	-1.43265	SRSF3si2 NO DOXY down vs SRSF3si2 DOXY	0.658454	50.7143	33.5378	10.9247	0.730976	1
4	2474751	NM_004891 // MRPL33 // mitochondrial ribosomal protein L33 // 2p21 // 9553 /// ENST0000	MRPL33	NM_004891	0.891473	0.000851463	0.891473	1.03908	1.03908	SRSF3si2 NO DOXY up vs SRSF3si2 DOXY	0.0238369	484.286	12.342	25.1334	0.249497	1
8	2875929	ENST00000231512 // C5orf15 // chromosome 5 open reading frame 15 // 5q31.1 // 56951 ///	C5orf15	ENST00000231512	0.0895798	0.000860439	0.0895798	0.667147	-1.49892	SRSF3si2 NO DOXY down vs SRSF3si2 DOXY	9.68667	260.435	3.32434	7.29266	1.18591	1
11	3533499	ENST00000280083 // CTAGE5 // CTAGE family, member 5 // 14q13.3 // 4253 /// NM_005930 //	CTAGE5	ENST00000280083	0.118527	0.000860611	0.118527	0.607222	-1.64684	SRSF3si2 NO DOXY down vs SRSF3si2 DOXY	6.96842	48.0517	4.31273	5.19912	3.79179	1
4	2752085	EU000855 // NBLA00301 // Nbla00301 // 4q34.1 // 79804 /// ENST00000502896 // NBLA00301	NBLA00301	EU000855	0.0511492	0.000863362	0.0511492	2.2227	2.2227	SRSF3si2 NO DOXY up vs SRSF3si2 DOXY	18.0638	11.8692	3.95991	25.0069	0.445512	1
27	2503109	NM_020909 // EPB41L5 // erythrocyte membrane protein band 4.1 like 5 // 2q14.2 // 57669	EPB41L5	NM_020909	0.0878901	0.00086937	0.0878901	1.42686	1.42686	SRSF3si2 NO DOXY up vs SRSF3si2 DOXY	9.90083	88.9561	4.85843	2.77288	7.67666	1
13	3828162	ENST00000542441 // URI1 // URI1, prefoldin-like chaperone // 19q12 // 8725 /// NM_00125	URI1	ENST00000542441	0.468314	0.00087213	0.468314	1.05094	1.05094	SRSF3si2 NO DOXY up vs SRSF3si2 DOXY	0.788196	130.579	0.637276	4.48083	3.19176	1
15	3114832	AF098865 // SQLE // squalene epoxidase // 8q24.1 // 6713 /// D78130 // SQLE // squalene	SQLE	AF098865	0.00603112	0.00087503	0.00603112	0.143578	-6.96487	SRSF3si2 NO DOXY down vs SRSF3si2 DOXY	164.308	84.2027	8.17112	4.00228	2.45276	1
35	2350596	NM_001408 // CELSR2 // cadherin, EGF LAG seven-pass G-type receptor 2 (flamingo homolog	CELSR2	NM_001408	0.11836	0.000877899	0.11836	1.30666	1.30666	SRSF3si2 NO DOXY up vs SRSF3si2 DOXY	6.98028	22.7661	3.82852	2.44247	13.2612	1
7	3821183	NM_175871 // SWSAP1 // SWIM-type zinc finger 7 associated protein 1 // 19p13.2 // 12607	SWSAP1	NM_175871	0.23299	0.000880934	0.23299	0.638024	-1.56734	SRSF3si2 NO DOXY down vs SRSF3si2 DOXY	2.85796	64.6266	7.08226	8.61596	1.74432	1
17	3966929	NM_003918 // GYG2 // glycogenin 2 // Xp22.3 // 8908 /// ENST00000381163 // GYG2 // glyc	GYG2	NM_003918	0.0463275	0.000885708	0.0463275	0.439352	-2.27608	SRSF3si2 NO DOXY down vs SRSF3si2 DOXY	20.0973	33.6924	6.21107	3.65265	6.13575	1
18	3992354	NM_001042537 // SLC9A6 // solute carrier family 9, subfamily A (NHE6, cation proton ant	SLC9A6	NM_001042537	0.0118583	0.000890361	0.0118583	0.371478	-2.69195	SRSF3si2 NO DOXY down vs SRSF3si2 DOXY	82.8318	40.9134	2.52065	3.51194	5.98265	1
17	3470597	NM_018984 // SSH1 // slingshot homolog 1 (Drosophila) // 12q24.11 // 54434 /// ENST0000	SSH1	NM_018984	0.0554737	0.000890974	0.0554737	0.775461	-1.28956	SRSF3si2 NO DOXY down vs SRSF3si2 DOXY	16.5408	14.6655	0.611409	3.64999	7.2401	1
10	2342176	NM_003838 // FPGT // fucose-1-phosphate guanylyltransferase // 1p31.1 // 8790 /// NM_00	FPGT	NM_003838	0.0801676	0.000891329	0.0801676	0.558093	-1.79182	SRSF3si2 NO DOXY down vs SRSF3si2 DOXY	10.9947	47.3062	6.22078	5.66798	1.86325	1
18	3903598	NM_178026 // GGT7 // gamma-glutamyltransferase 7 // 20q11.22 // 2686 /// ENST0000033643	GGT7	NM_178026	0.0572466	0.000894689	0.0572466	0.278814	-3.58662	SRSF3si2 NO DOXY down vs SRSF3si2 DOXY	15.983	24.3167	11.9458	3.50991	10.883	1
9	3570556	ENST00000256379 // MED6 // mediator complex subunit 6 // 14q24.2 // 10001 /// ENST00000	MED6	ENST00000256379	0.0569661	0.000899086	0.0569661	0.526527	-1.89924	SRSF3si2 NO DOXY down vs SRSF3si2 DOXY	16.069	354.11	8.4691	6.31723	0.906182	1
121	2958325	NM_001723 // DST // dystonin // 6p12.1 // 667 /// NM_015548 // DST // dystonin // 6p12.	DST	NM_001723	0.183126	0.000912864	0.183126	1.1335	1.1335	SRSF3si2 NO DOXY up vs SRSF3si2 DOXY	4.01112	50.3327	6.45764	1.61593	36.6445	1
17	3703885	NM_003486 // SLC7A5 // solute carrier family 7 (amino acid transporter light chain, L s	SLC7A5	NM_003486	0.4243	0.000930074	0.4243	0.927299	-1.0784	SRSF3si2 NO DOXY down vs SRSF3si2 DOXY	0.991461	159.546	3.70196	3.63069	1.75748	1
9	3299504	NM_001141945 // ACTA2 // actin, alpha 2, smooth muscle, aorta // 10q23.3 // 59 /// ENST	ACTA2	NM_001141945	0.0662426	0.000931696	0.0662426	4.23431	4.23431	SRSF3si2 NO DOXY up vs SRSF3si2 DOXY	13.6131	21.0227	14.9777	6.27611	3.06178	1
8	3333443	NM_001083926 // ASRGL1 // asparaginase like 1 // 11q12.3 // 80150 /// ENST00000415229 /	ASRGL1	NM_001083926	0.256666	0.000933961	0.256666	1.49036	1.49036	SRSF3si2 NO DOXY up vs SRSF3si2 DOXY	2.46973	23.546	7.12597	7.17473	2.10889	1
8	3982242	BC001220 // CXorf26 // chromosome X open reading frame 26 // Xq13.3 // 51260 /// ENST00	CXorf26	BC001220	0.0560431	0.000940748	0.0560431	0.563573	-1.77439	SRSF3si2 NO DOXY down vs SRSF3si2 DOXY	16.3578	237.699	3.50602	7.16437	1.3367	1
19	3391093	ENST00000398006 // ALG9 // asparagine-linked glycosylation 9, alpha-1,2-mannosyltransfe	ALG9	ENST00000398006	0.0686712	0.000962902	0.0686712	0.762779	-1.311	SRSF3si2 NO DOXY down vs SRSF3si2 DOXY	13.0799	313.796	3.12117	3.35948	2.55704	1
38	2824483	NM_022828 // YTHDC2 // YTH domain containing 2 // 5q22.2 // 64848 /// ENST00000161863 /	YTHDC2	NM_022828	0.00548015	0.000963834	0.00548015	1.48761	1.48761	SRSF3si2 NO DOXY up vs SRSF3si2 DOXY	180.978	56.1697	0.43996	2.33787	11.5951	1
17	3427352	NM_152905 // NEDD1 // neural precursor cell expressed, developmentally down-regulated 1	NEDD1	NM_152905	0.0459737	0.000964113	0.0459737	2.00897	2.00897	SRSF3si2 NO DOXY up vs SRSF3si2 DOXY	20.2633	257.268	12.2999	3.61458	2.21093	1
8	3247757	NM_003338 // UBE2D1 // ubiquitin-conjugating enzyme E2D 1 // 10q21.1 // 7321 /// NM_001	UBE2D1	NM_003338	0.939953	0.000966032	0.939953	1.02557	1.02557	SRSF3si2 NO DOXY up vs SRSF3si2 DOXY	0.00723747	72.7907	14.8501	7.12655	1.38242	1
12	3633794	NR_028510 // TYRO3P // TYRO3P protein tyrosine kinase pseudogene // 15q24.2 // 7302 ///	TYRO3P	NR_028510	0.151997	0.000967389	0.151997	0.753509	-1.32712	SRSF3si2 NO DOXY down vs SRSF3si2 DOXY	5.12021	66.7243	5.17408	4.72118	1.6613	1
21	3608520	NM_001039675 // UNC45A // unc-45 homolog A (C. elegans) // 15q26.1 // 55898 /// ENST000	UNC45A	NM_001039675	0.00671555	0.000975234	0.00671555	0.660475	-1.51406	SRSF3si2 NO DOXY down vs SRSF3si2 DOXY	147.41	50.0866	0.406837	3.1537	5.01594	1
12	3590164	ENST00000344051 // SPINT1 // serine peptidase inhibitor, Kunitz type 1 // 15q15.1 // 66	SPINT1	ENST00000344051	0.251756	0.000983791	0.251756	1.26897	1.26897	SRSF3si2 NO DOXY up vs SRSF3si2 DOXY	2.5441	43.9348	4.15517	4.70908	2.94936	1
19	3468743	NM_001031701 // NT5DC3 // 5'-nucleotidase domain containing 3 // 12q22-q23.1 // 51559 /	NT5DC3	NM_001031701	5.14924e-05	0.000996146	5.14924e-05	2.02349	2.02349	SRSF3si2 NO DOXY up vs SRSF3si2 DOXY	19418.8	78.2443	0.00669967	3.34622	5.43615	1
55	3190558	ENST00000372731 // SPTAN1 // spectrin, alpha, non-erythrocytic 1 // 9q34.11 // 6709 ///	SPTAN1	ENST00000372731	0.0704471	0.00100647	0.0704471	0.717482	-1.39376	SRSF3si2 NO DOXY down vs SRSF3si2 DOXY	12.7133	92.4439	10.4343	2.01946	10.2733	1
17	3845647	NM_199054 // MKNK2 // MAP kinase interacting serine/threonine kinase 2 // 19p13.3 // 28	MKNK2	NM_199054	0.0257469	0.00100721	0.0257469	0.322465	-3.10111	SRSF3si2 NO DOXY down vs SRSF3si2 DOXY	37.3462	22.5827	4.19773	3.595	9.25115	1
17	2681195	ENST00000361055 // UBA3 // ubiquitin-like modifier activating enzyme 3 // 3p24.3-p13 //	UBA3	ENST00000361055	0.363481	0.00100858	0.363481	0.909255	-1.0998	SRSF3si2 NO DOXY down vs SRSF3si2 DOXY	1.36223	324.284	8.50116	3.5944	0.884806	1
10	3488985	NM_021999 // ITM2B // integral membrane protein 2B // 13q14.3 // 9445 /// ENST000003785	ITM2B	NM_021999	0.712855	0.00100877	0.712855	0.963241	-1.03816	SRSF3si2 NO DOXY down vs SRSF3si2 DOXY	0.179722	620.188	2.66294	5.54918	1.09798	1
8	2336706	NM_000098 // CPT2 // carnitine palmitoyltransferase 2 // 1p32 // 1376 /// ENST000003714	CPT2	NM_000098	0.00592387	0.0010143	0.00592387	0.538398	-1.85736	SRSF3si2 NO DOXY down vs SRSF3si2 DOXY	167.31	21.8751	0.17681	7.05737	3.02093	1
15	3578089	NM_152592 // SYNE3 // spectrin repeat containing, nuclear envelope family member 3 // 1	SYNE3	NM_152592	0.193674	0.00101905	0.193674	1.42795	1.42795	SRSF3si2 NO DOXY up vs SRSF3si2 DOXY	3.71694	30.1775	6.44356	3.92195	4.63197	1
12	2669888	ENST00000319283 // GORASP1 // golgi reassembly stacking protein 1, 65kDa // 3p22-p21.33	GORASP1	ENST00000319283	0.038025	0.00101954	0.038025	1.3985	1.3985	SRSF3si2 NO DOXY up vs SRSF3si2 DOXY	24.8081	38.7998	1.133	4.68346	2.19919	1
19	3283920	NM_018287 // ARHGAP12 // Rho GTPase activating protein 12 // 10p11.22 // 94134 /// ENST	ARHGAP12	NM_018287	0.00246632	0.00102208	0.00246632	0.558594	-1.79021	SRSF3si2 NO DOXY down vs SRSF3si2 DOXY	403.963	55.7429	0.23195	3.33619	5.15243	1
28	3067080	NM_006348 // COG5 // component of oligomeric golgi complex 5 // 7q31 // 10466 /// NM_00	COG5	NM_006348	0.0320152	0.00102781	0.0320152	0.407122	-2.45626	SRSF3si2 NO DOXY down vs SRSF3si2 DOXY	29.7433	168.483	20.2125	2.67871	4.22732	1
5	3260586	NM_005063 // SCD // stearoyl-CoA desaturase (delta-9-desaturase) // 10q24.31 // 6319 //	SCD	NM_005063	0.223628	0.00103132	0.223628	1.20383	1.20383	SRSF3si2 NO DOXY up vs SRSF3si2 DOXY	3.03466	143.914	6.99207	14.2622	0.135022	1
8	3315607	---		---	0.331019	0.00103548	0.331019	1.17088	1.17088	SRSF3si2 NO DOXY up vs SRSF3si2 DOXY	1.62014	32.2801	2.7712	7.02819	1.29223	1
33	3350775	ENST00000324225 // SIDT2 // SID1 transmembrane family, member 2 // 11q23.3 // 51092 ///	SIDT2	ENST00000324225	0.151141	0.00103927	0.151141	0.691875	-1.44535	SRSF3si2 NO DOXY down vs SRSF3si2 DOXY	5.1572	83.5951	16.2432	2.47294	7.11995	1
10	3402984	NM_001135217 // LRRC23 // leucine rich repeat containing 23 // 12p13 // 10233 /// NM_20	LRRC23	NM_001135217	0.0128254	0.0010446	0.0128254	0.622958	-1.60525	SRSF3si2 NO DOXY down vs SRSF3si2 DOXY	76.4733	13.0606	0.39642	5.51595	2.76813	1
11	2370317	NM_001531 // MR1 // major histocompatibility complex, class I-related // 1q25.3 // 3140	MR1	NM_001531	0.0132577	0.00104868	0.0132577	0.454243	-2.20146	SRSF3si2 NO DOXY down vs SRSF3si2 DOXY	73.9313	106.404	1.39571	5.03638	2.76336	1
11	3705967	NM_002615 // SERPINF1 // serpin peptidase inhibitor, clade F (alpha-2 antiplasmin, pigm	SERPINF1	NM_002615	0.723085	0.00105585	0.723085	0.890553	-1.1229	SRSF3si2 NO DOXY down vs SRSF3si2 DOXY	0.166101	568.515	64.0389	5.03082	0.578382	1
17	3252170	NM_001123 // ADK // adenosine kinase // 10q22|10q11-q24 // 132 /// NM_001202449 // ADK	ADK	NM_001123	0.308438	0.00105601	0.308438	0.962265	-1.03922	SRSF3si2 NO DOXY down vs SRSF3si2 DOXY	1.83331	130.043	0.257292	3.57387	3.55169	1
2	3791782	NM_002639 // SERPINB5 // serpin peptidase inhibitor, clade B (ovalbumin), member 5 // 1	SERPINB5	NM_002639	0.201321	0.00106196	0.201321	1.33898	1.33898	SRSF3si2 NO DOXY up vs SRSF3si2 DOXY	3.52317	126.631	73.6461	940.154	0.00273413	1
3	2446244	NM_001267578 // TOR1AIP1 // torsin A interacting protein 1 // 1q24.2 // 26092 /// NM_01	TOR1AIP1	NM_001267578	0.0149628	0.00107897	0.0149628	0.300975	-3.32254	SRSF3si2 NO DOXY down vs SRSF3si2 DOXY	65.3364	66.7367	2.24684	58.8872	0.245298	1
6	2548617	NM_006449 // CDC42EP3 // CDC42 effector protein (Rho GTPase binding) 3 // 2p21 // 10602	CDC42EP3	NM_006449	0.00919174	0.00108047	0.00919174	3.6019	3.6019	SRSF3si2 NO DOXY up vs SRSF3si2 DOXY	107.296	23.2838	1.27662	10.2797	1.49716	1
36	3698256	NM_006885 // ZFHX3 // zinc finger homeobox 3 // 16q22.3 // 463 /// ENST00000268489 // Z	ZFHX3	NM_006885	0.0410049	0.00109726	0.0410049	0.468475	-2.13459	SRSF3si2 NO DOXY down vs SRSF3si2 DOXY	22.8978	44.4993	8.18039	2.36772	16.1003	1
11	2562932	NM_001145873 // CD8A // CD8a molecule // 2p12 // 925 /// ENST00000409511 // CD8A // CD8	CD8A	NM_001145873	0.00416282	0.00110072	0.00416282	2.42224	2.42224	SRSF3si2 NO DOXY up vs SRSF3si2 DOXY	238.723	20.2511	0.344465	4.99695	4.3583	1
11	3656527	NM_000294 // PHKG2 // phosphorylase kinase, gamma 2 (testis) // 16p11.2 // 5261 /// ENS	PHKG2	NM_000294	0.0122909	0.00110391	0.0122909	0.523557	-1.91001	SRSF3si2 NO DOXY down vs SRSF3si2 DOXY	79.8643	32.5021	0.761095	4.99459	3.15454	1
24	3452323	NM_018976 // SLC38A2 // solute carrier family 38, member 2 // 12q // 54407 /// ENST0000	SLC38A2	NM_018976	0.0265814	0.00110535	0.0265814	1.28831	1.28831	SRSF3si2 NO DOXY up vs SRSF3si2 DOXY	36.127	338.784	2.72926	2.8832	1.49558	1
4	3509411	NM_005584 // MAB21L1 // mab-21-like 1 (C. elegans) // 13q13 // 4081 /// ENST00000379919	MAB21L1	NM_005584	0.0158567	0.00110936	0.0158567	1.82745	1.82745	SRSF3si2 NO DOXY up vs SRSF3si2 DOXY	61.5687	213.196	5.16453	22.8202	0.0571072	1
23	3261447	NM_015062 // PPRC1 // peroxisome proliferator-activated receptor gamma, coactivator-rel	PPRC1	NM_015062	0.135505	0.00111354	0.135505	1.50726	1.50726	SRSF3si2 NO DOXY up vs SRSF3si2 DOXY	5.91612	33.784	6.36704	2.94949	9.41335	1
15	3299585	NM_001127605 // LIPA // lipase A, lysosomal acid, cholesterol esterase // 10q23.2-q23.3	LIPA	NM_001127605	0.0670704	0.00111468	0.0670704	0.483462	-2.06842	SRSF3si2 NO DOXY down vs SRSF3si2 DOXY	13.4271	107.169	12.4706	3.87501	2.75765	1
23	3781734	ENST00000269221 // C18orf8 // chromosome 18 open reading frame 8 // 18q11.2 // 29919 //	C18orf8	ENST00000269221	0.170934	0.00111593	0.170934	0.662456	-1.50954	SRSF3si2 NO DOXY down vs SRSF3si2 DOXY	4.39694	125.896	17.4689	2.94882	4.65039	1
6	2899152	ENST00000314088 // HIST1H2AC // histone cluster 1, H2ac // 6p22.1 // 8334 /// NM_003512	HIST1H2AC	ENST00000314088	0.58337	0.00111978	0.58337	1.10166	1.10166	SRSF3si2 NO DOXY up vs SRSF3si2 DOXY	0.420078	540.153	5.59728	10.188	0.497855	1
3	3929931	NR_038883 // LOC100506334 // uncharacterized LOC100506334 // --- // 100506334 /// NR_03	LOC100506334	NR_038883	0.0173126	0.00112331	0.0173126	0.541983	-1.84508	SRSF3si2 NO DOXY down vs SRSF3si2 DOXY	56.2657	3241.42	3.22543	57.6733	0.0516347	1
13	2327482	NM_001048194 // RCC1 // regulator of chromosome condensation 1 // 1p36.1 // 1104 /// NR	RCC1	NM_001048194	0.628174	0.0011266	0.628174	0.861427	-1.16086	SRSF3si2 NO DOXY down vs SRSF3si2 DOXY	0.320871	25.6658	7.86933	4.31703	5.72229	1
26	2736259	NM_001128429 // SMARCAD1 // SWI/SNF-related, matrix-associated actin-dependent regulato	SMARCAD1	NM_001128429	0.110998	0.00113031	0.110998	0.671565	-1.48906	SRSF3si2 NO DOXY down vs SRSF3si2 DOXY	7.53857	88.8415	13.7585	2.75662	4.13538	1
7	2386397	ENST00000282841 // GGPS1 // geranylgeranyl diphosphate synthase 1 // 1q43 // 9453 /// N	GGPS1	ENST00000282841	0.059174	0.00114233	0.059174	0.723726	-1.38174	SRSF3si2 NO DOXY down vs SRSF3si2 DOXY	15.4146	214.902	1.15591	8.13512	1.02588	1
25	2412360	ENST00000371733 // EPS15 // epidermal growth factor receptor pathway substrate 15 // 1p	EPS15	ENST00000371733	0.427285	0.00114308	0.427285	0.819823	-1.21978	SRSF3si2 NO DOXY down vs SRSF3si2 DOXY	0.976199	203.654	31.1896	2.81084	3.23767	1
15	3029129	ENST00000322764 // ZYX // zyxin // 7q32 // 7791 /// NM_003461 // ZYX // zyxin // 7q32 /	ZYX	ENST00000322764	0.0601377	0.00114321	0.0601377	0.491925	-2.03283	SRSF3si2 NO DOXY down vs SRSF3si2 DOXY	15.144	110.058	7.77049	3.86182	3.73876	1
9	3152558	NM_174911 // FAM84B // family with sequence similarity 84, member B // 8q24.21 // 15763	FAM84B	NM_174911	0.005251	0.00114434	0.005251	2.27342	2.27342	SRSF3si2 NO DOXY up vs SRSF3si2 DOXY	188.941	7.80221	0.324463	6.04225	3.2977	1
11	3603408	ENST00000044462 // PSMA4 // proteasome (prosome, macropain) subunit, alpha type, 4 // 1	PSMA4	ENST00000044462	0.0138427	0.00114724	0.0138427	0.548308	-1.82379	SRSF3si2 NO DOXY down vs SRSF3si2 DOXY	70.7438	203.861	15.1573	4.96338	0.154203	1
9	3591006	NM_003825 // SNAP23 // synaptosomal-associated protein, 23kDa // 15q14 // 8773 /// ENST	SNAP23	NM_003825	0.310623	0.00115686	0.310623	0.850483	-1.1758	SRSF3si2 NO DOXY down vs SRSF3si2 DOXY	1.81127	288.143	3.01526	6.03002	1.43935	1
18	3527745	ENST00000339374 // METTL17 // methyltransferase like 17 // 14q11.2 // 64745 /// AK31599	METTL17	ENST00000339374	0.232001	0.0011682	0.232001	0.855432	-1.169	SRSF3si2 NO DOXY down vs SRSF3si2 DOXY	2.87594	102.673	3.21319	3.39885	3.36096	1
19	3721851	NM_025233 // COASY // CoA synthase // 17q12-q21 // 80347 /// ENST00000393818 // COASY /	COASY	NM_025233	0.0298783	0.00116903	0.0298783	0.643318	-1.55444	SRSF3si2 NO DOXY down vs SRSF3si2 DOXY	31.9767	68.1775	2.04644	3.28392	4.23328	1
10	3823842	ENST00000187762 // TMEM38A // transmembrane protein 38A // 19p13.11 // 79041 /// NM_024	TMEM38A	ENST00000187762	0.13437	0.00117642	0.13437	0.680406	-1.46971	SRSF3si2 NO DOXY down vs SRSF3si2 DOXY	5.97814	65.004	2.95781	5.40372	3.14163	1
15	2634058	NM_001134456 // NXPE3 // neurexophilin and PC-esterase domain family, member 3 // 3q12.	NXPE3	NM_001134456	0.0818702	0.00118415	0.0818702	0.393011	-2.54446	SRSF3si2 NO DOXY down vs SRSF3si2 DOXY	10.7358	75.7109	15.6957	3.84349	4.52481	1
68	2732655	NM_025074 // FRAS1 // Fraser syndrome 1 // 4q21.21 // 80144 /// ENST00000264895 // FRAS	FRAS1	NM_025074	0.159922	0.00118501	0.159922	1.54082	1.54082	SRSF3si2 NO DOXY up vs SRSF3si2 DOXY	4.79651	13.1833	22.8087	1.8637	32.3991	1
16	3204558	BC004406 // FAM214B // family with sequence similarity 214, member B // 9p13.3 // 80256	FAM214B	BC004406	0.0631434	0.00119837	0.0631434	0.402472	-2.48464	SRSF3si2 NO DOXY down vs SRSF3si2 DOXY	14.3533	22.1345	4.55319	3.66576	12.6628	1
8	3442176	ENST00000341550 // ING4 // inhibitor of growth family, member 4 // 12p13.31 // 51147 //	ING4	ENST00000341550	0.0340686	0.00120223	0.0340686	0.486203	-2.05675	SRSF3si2 NO DOXY down vs SRSF3si2 DOXY	27.8612	116.405	2.55781	6.81983	1.70108	1
28	2609960	NR_037162 // TTLL3 // tubulin tyrosine ligase-like family, member 3 // 3p25.3 // 26140	TTLL3	NR_037162	0.0020163	0.00120274	0.0020163	0.598177	-1.67175	SRSF3si2 NO DOXY down vs SRSF3si2 DOXY	494.458	58.0151	0.193247	2.63884	8.69687	1
16	3294438	NM_004034 // ANXA7 // annexin A7 // 10q22.2 // 310 /// ENST00000372919 // ANXA7 // anne	ANXA7	NM_004034	0.00245183	0.00120291	0.00245183	0.242802	-4.11858	SRSF3si2 NO DOXY down vs SRSF3si2 DOXY	406.36	30.6067	0.569889	3.66395	8.64398	1
13	2540157	ENST00000234111 // ODC1 // ornithine decarboxylase 1 // 2p25 // 4953 /// ENST0000040533	ODC1	ENST00000234111	0.00274813	0.00121509	0.00274813	2.8355	2.8355	SRSF3si2 NO DOXY up vs SRSF3si2 DOXY	362.384	334.246	4.62404	4.26924	0.420948	1
7	2638728	ENST00000489711 // SLC15A2 // solute carrier family 15 (H+/peptide transporter), member	SLC15A2	ENST00000489711	0.0841771	0.00121557	0.0841771	0.75148	-1.33071	SRSF3si2 NO DOXY down vs SRSF3si2 DOXY	10.4017	14.1594	2.31227	8.02312	0.593386	1
4	2409368	NM_015284 // SZT2 // seizure threshold 2 homolog (mouse) // 1p34.2 // 23334 /// ENST000	SZT2	NM_015284	0.796607	0.00121843	0.796607	1.07347	1.07347	SRSF3si2 NO DOXY up vs SRSF3si2 DOXY	0.0863081	54.3688	11.1606	22.048	0.260685	1
13	3761551	NM_001130918 // TTLL6 // tubulin tyrosine ligase-like family, member 6 // 17q21.32 // 2	TTLL6	NM_001130918	0.0476822	0.00122808	0.0476822	2.80467	2.80467	SRSF3si2 NO DOXY up vs SRSF3si2 DOXY	19.4844	17.7278	9.05564	4.26254	3.91433	1
28	2366581	ENST00000367772 // SCYL3 // SCY1-like 3 (S. cerevisiae) // 1q24.2 // 57147 /// NM_02042	SCYL3	ENST00000367772	0.0115561	0.00123189	0.0115561	4.46432	4.46432	SRSF3si2 NO DOXY up vs SRSF3si2 DOXY	85.0369	25.5762	5.32136	2.63278	15.5669	1
18	4007643	NM_017602 // OTUD5 // OTU domain containing 5 // Xp11.23 // 55593 /// NM_001136157 // O	OTUD5	NM_017602	0.00262512	0.00123277	0.00262512	0.526491	-1.89937	SRSF3si2 NO DOXY down vs SRSF3si2 DOXY	379.436	200.308	0.388291	3.3766	3.55816	1
13	2603987	NM_019850 // NGEF // neuronal guanine nucleotide exchange factor // 2q37 // 25791 /// E	NGEF	NM_019850	0.052419	0.00123447	0.052419	0.557487	-1.79377	SRSF3si2 NO DOXY down vs SRSF3si2 DOXY	17.5905	73.6804	2.94089	4.25927	4.2859	1
11	2326157	NM_019557 // FAM54B // family with sequence similarity 54, member B // 1p36.11 // 56181	FAM54B	NM_019557	0.00238807	0.00124552	0.00238807	0.386637	-2.58641	SRSF3si2 NO DOXY down vs SRSF3si2 DOXY	417.249	71.1896	0.241414	4.89711	4.10495	1
18	2359036	ENST00000368843 // SNX27 // sorting nexin family member 27 // 1q21.3 // 81609 /// NM_03	SNX27	ENST00000368843	0.0783334	0.00125002	0.0783334	0.787126	-1.27044	SRSF3si2 NO DOXY down vs SRSF3si2 DOXY	11.2863	229.333	3.28234	3.37086	1.97012	1
21	2353881	ENST00000356554 // MAN1A2 // mannosidase, alpha, class 1A, member 2 // 1p13 // 10905 //	MAN1A2	ENST00000356554	0.0126755	0.00125797	0.0126755	0.431488	-2.31756	SRSF3si2 NO DOXY down vs SRSF3si2 DOXY	77.3952	84.3904	3.28574	3.06557	4.85705	1
19	2645951	NM_001251845 // TRPC1 // transient receptor potential cation channel, subfamily C, memb	TRPC1	NM_001251845	0.115705	0.00126105	0.115705	1.84635	1.84635	SRSF3si2 NO DOXY up vs SRSF3si2 DOXY	7.17336	59.5646	14.0007	3.25456	5.33033	1
4	3825141	NM_001171948 // KXD1 // KxDL motif containing 1 // 19p13.11 // 79036 /// ENST0000054069	KXD1	NM_001171948	0.0257252	0.00126291	0.0257252	0.462247	-2.16335	SRSF3si2 NO DOXY down vs SRSF3si2 DOXY	37.3789	713.513	4.65807	21.7591	0.170835	1
66	2874371	NM_001999 // FBN2 // fibrillin 2 // 5q23-q31 // 2201 /// ENST00000262464 // FBN2 // fib	FBN2	NM_001999	0.0524252	0.00126458	0.0524252	1.69282	1.69282	SRSF3si2 NO DOXY up vs SRSF3si2 DOXY	17.5883	16.3832	10.0235	1.87353	28.0681	1
26	3952637	NM_003325 // HIRA // HIR histone cell cycle regulation defective homolog A (S. cerevisi	HIRA	NM_003325	0.687822	0.00126733	0.687822	0.92929	-1.07609	SRSF3si2 NO DOXY down vs SRSF3si2 DOXY	0.215956	47.5222	11.0996	2.72531	6.0707	1
16	2971139	NM_145062 // ZUFSP // zinc finger with UFM1-specific peptidase domain // 6q22.1 // 2213	ZUFSP	NM_145062	0.0073313	0.00126793	0.0073313	0.575097	-1.73884	SRSF3si2 NO DOXY down vs SRSF3si2 DOXY	134.903	49.6133	0.411794	3.6388	5.504	1
16	3473480	ENST00000427718 // FBXO21 // F-box protein 21 // 12q24.22 // 23014 /// NM_033624 // FBX	FBXO21	ENST00000427718	0.0317779	0.00130522	0.0317779	1.6844	1.6844	SRSF3si2 NO DOXY up vs SRSF3si2 DOXY	29.9765	80.1933	3.88082	3.62498	2.33478	1
6	3456630	NM_001127322 // CBX5 // chromobox homolog 5 // 12q13.13 // 23468 /// NM_012117 // CBX5	CBX5	NM_001127322	0.0962803	0.00130765	0.0962803	1.78475	1.78475	SRSF3si2 NO DOXY up vs SRSF3si2 DOXY	8.91163	237.63	9.13338	9.7971	0.514859	1
10	3974556	ENST00000378438 // ATP6AP2 // ATPase, H+ transporting, lysosomal accessory protein 2 //	ATP6AP2	ENST00000378438	0.832406	0.00130813	0.832406	0.963037	-1.03838	SRSF3si2 NO DOXY down vs SRSF3si2 DOXY	0.0577992	173.361	7.85992	5.30466	1.16981	1
28	2903075	AK126457 // EGFL8 // EGF-like-domain, multiple 8 // 6p21.32 // 80864 /// ENST0000048240	EGFL8	AK126457	0.175551	0.00130903	0.175551	0.880932	-1.13516	SRSF3si2 NO DOXY down vs SRSF3si2 DOXY	4.24447	37.8683	0.821249	2.6174	14.5101	1
6	2979679	ENST00000325144 // ZBTB2 // zinc finger and BTB domain containing 2 // 6q25.1 // 57621	ZBTB2	ENST00000325144	0.0292519	0.00131189	0.0292519	3.37355	3.37355	SRSF3si2 NO DOXY up vs SRSF3si2 DOXY	32.6932	12.788	6.39875	9.78908	0.882655	1
53	3269939	ENST00000280333 // DOCK1 // dedicator of cytokinesis 1 // 10q26.13-q26.3 // 1793 /// NM	DOCK1	ENST00000280333	0.19493	0.00131852	0.19493	1.25146	1.25146	SRSF3si2 NO DOXY up vs SRSF3si2 DOXY	3.68403	39.5862	8.53015	2.00835	18.3683	1
9	2886130	ENST00000239231 // PANK3 // pantothenate kinase 3 // 5q34 // 79646	PANK3	ENST00000239231	0.0336214	0.00132364	0.0336214	0.4399	-2.27324	SRSF3si2 NO DOXY down vs SRSF3si2 DOXY	28.2515	171.159	3.64671	5.88007	1.96189	1
22	2507209	NR_037649 // CCNT2 // cyclin T2 // 2q21.3 // 905 /// NM_058241 // CCNT2 // cyclin T2 //	CCNT2	NR_037649	0.207512	0.00132935	0.207512	1.0751	1.0751	SRSF3si2 NO DOXY up vs SRSF3si2 DOXY	3.37689	44.1767	0.553775	2.96666	5.39273	1
11	2562529	NM_003896 // ST3GAL5 // ST3 beta-galactoside alpha-2,3-sialyltransferase 5 // 2p11.2 //	ST3GAL5	NM_003896	0.0142571	0.00133048	0.0142571	0.484021	-2.06603	SRSF3si2 NO DOXY down vs SRSF3si2 DOXY	68.6443	162.771	1.03257	4.84426	3.40152	1
30	3209060	NM_001007471 // TRPM3 // transient receptor potential cation channel, subfamily M, memb	TRPM3	NM_001007471	0.0194648	0.00134334	0.0194648	0.473775	-2.1107	SRSF3si2 NO DOXY down vs SRSF3si2 DOXY	49.8796	75.5167	4.32538	2.52578	9.36736	1
26	2868131	NM_001040458 // ERAP1 // endoplasmic reticulum aminopeptidase 1 // 5q15 // 51752 /// NM	ERAP1	NM_001040458	0.0371882	0.00134775	0.0371882	2.58446	2.58446	SRSF3si2 NO DOXY up vs SRSF3si2 DOXY	25.3998	55.9671	14.2418	2.7085	6.74376	1
9	3552729	NM_002719 // PPP2R5C // protein phosphatase 2, regulatory subunit B', gamma // 14q32.31	PPP2R5C	NM_002719	0.14502	0.00135011	0.14502	0.635704	-1.57306	SRSF3si2 NO DOXY down vs SRSF3si2 DOXY	5.43468	314.388	12.8375	5.85824	0.881651	1
15	3936256	NM_015367 // BCL2L13 // BCL2-like 13 (apoptosis facilitator) // 22q11.1 // 23786 /// EN	BCL2L13	NM_015367	0.0415741	0.00135063	0.0415741	0.670562	-1.49129	SRSF3si2 NO DOXY down vs SRSF3si2 DOXY	22.5641	59.5916	0.898199	3.77531	6.88882	1
22	2548871	ENST00000449105 // HNRPLL // heterogeneous nuclear ribonucleoprotein L-like // 2p22.1 /	HNRPLL	ENST00000449105	0.027031	0.00135154	0.027031	2.39423	2.39423	SRSF3si2 NO DOXY up vs SRSF3si2 DOXY	35.5014	52.7557	4.30766	2.96125	9.58573	1
31	3324321	ENST00000256737 // ANO3 // anoctamin 3 // 11p14.2 // 63982 /// NM_031418 // ANO3 // ano	ANO3	ENST00000256737	0.170894	0.0013581	0.170894	0.628692	-1.5906	SRSF3si2 NO DOXY down vs SRSF3si2 DOXY	4.3983	154.479	42.3147	2.48492	4.48059	1
29	2930243	NM_015278 // SASH1 // SAM and SH3 domain containing 1 // 6q24.3 // 23328 /// ENST000003	SASH1	NM_015278	0.000487311	0.00136848	0.000487311	0.600717	-1.66468	SRSF3si2 NO DOXY down vs SRSF3si2 DOXY	2050.58	29.5773	0.0443381	2.56229	9.65591	1
9	2530539	ENST00000353339 // MFF // mitochondrial fission factor // 2q36.3 // 56947 /// NM_020194	MFF	ENST00000353339	0.320761	0.00136965	0.320761	0.918336	-1.08893	SRSF3si2 NO DOXY down vs SRSF3si2 DOXY	1.71309	156.047	0.959296	5.84242	1.32366	1
16	2481379	NM_006872 // GTF2A1L // general transcription factor IIA, 1-like // 2p16.3 // 11036 ///	GTF2A1L	NM_006872	0.0657081	0.00137033	0.0657081	0.525778	-1.90194	SRSF3si2 NO DOXY down vs SRSF3si2 DOXY	13.7358	105.898	5.15758	3.60182	5.82834	1
24	3791341	NM_017742 // ZCCHC2 // zinc finger, CCHC domain containing 2 // 18q21.33 // 54877 /// E	ZCCHC2	NM_017742	0.230934	0.00137323	0.230934	0.836422	-1.19557	SRSF3si2 NO DOXY down vs SRSF3si2 DOXY	2.89551	20.81	2.11035	2.81858	11.998	1
17	2641032	NM_013336 // SEC61A1 // Sec61 alpha 1 subunit (S. cerevisiae) // 3q21.3 // 29927 /// EN	SEC61A1	NM_013336	0.00151359	0.00137488	0.00151359	1.99647	1.99647	SRSF3si2 NO DOXY up vs SRSF3si2 DOXY	659.183	379.53	0.360814	3.45689	2.27559	1
21	3294576	NM_152586 // USP54 // ubiquitin specific peptidase 54 // 10q22.2 // 159195 /// ENST0000	USP54	NM_152586	0.0539232	0.00138765	0.0539232	0.653292	-1.53071	SRSF3si2 NO DOXY down vs SRSF3si2 DOXY	17.0588	78.0101	3.48043	3.03178	5.33728	1
30	2437417	NM_018489 // ASH1L // ash1 (absent, small, or homeotic)-like (Drosophila) // 1q22 // 55	ASH1L	NM_018489	0.143237	0.0013918	0.143237	0.837386	-1.19419	SRSF3si2 NO DOXY down vs SRSF3si2 DOXY	5.52002	92.5016	3.98849	2.51741	5.18085	1
20	3187686	ENST00000373823 // GSN // gelsolin // 9q33 // 2934 /// ENST00000449733 // GSN // gelsol	GSN	ENST00000373823	0.0136979	0.00139203	0.0136979	0.362358	-2.7597	SRSF3si2 NO DOXY down vs SRSF3si2 DOXY	71.5076	44.2447	2.3994	3.11844	9.50048	1
36	3989721	NM_001042750 // STAG2 // stromal antigen 2 // Xq25 // 10735 /// NM_001042749 // STAG2 /	STAG2	NM_001042750	0.00552053	0.00139326	0.00552053	0.497723	-2.00915	SRSF3si2 NO DOXY down vs SRSF3si2 DOXY	179.644	89.0539	2.10588	2.32045	6.74929	1
17	3766284	NM_153335 // STRADA // STE20-related kinase adaptor alpha // 17q23.3 // 92335 /// ENST0	STRADA	NM_153335	0.000306147	0.00140096	0.000306147	0.414439	-2.4129	SRSF3si2 NO DOXY down vs SRSF3si2 DOXY	3264.91	33.107	0.0339768	3.44861	7.91915	1
31	3104013	ENST00000521891 // ZFHX4 // zinc finger homeobox 4 // 8q21.11 // 79776 /// NM_024721 //	ZFHX4	ENST00000521891	0.0117966	0.00140202	0.0117966	0.32161	-3.10936	SRSF3si2 NO DOXY down vs SRSF3si2 DOXY	83.2733	42.8694	5.19226	2.47765	11.5225	1
17	3282016	NM_005470 // ABI1 // abl-interactor 1 // 10p11.2 // 10006 /// NM_001178123 // ABI1 // a	ABI1	NM_005470	0.0177867	0.0014022	0.0177867	0.670277	-1.49192	SRSF3si2 NO DOXY down vs SRSF3si2 DOXY	54.7264	217.765	1.44402	3.44822	2.29318	1
4	2831932	NM_006083 // IK // IK cytokine, down-regulator of HLA II // 5q31.3 // 3550 /// ENST0000	IK	NM_006083	0.0037327	0.00140399	0.0037327	0.4414	-2.26552	SRSF3si2 NO DOXY down vs SRSF3si2 DOXY	266.404	459.58	0.639418	20.9256	0.196125	1
36	2793221	NM_001199397 // NEK1 // NIMA (never in mitosis gene a)-related kinase 1 // 4q33 // 4750	NEK1	NM_001199397	0.244796	0.00141393	0.244796	0.773032	-1.29361	SRSF3si2 NO DOXY down vs SRSF3si2 DOXY	2.65477	33.1991	9.05595	2.31754	14.4584	1
5	3799167	NM_023075 // MPPE1 // metallophosphoesterase 1 // 18p11.21 // 65258 /// NM_001242904 //	MPPE1	NM_023075	0.836026	0.00141466	0.836026	1.02476	1.02476	SRSF3si2 NO DOXY up vs SRSF3si2 DOXY	0.0552606	404.799	3.74347	12.9919	0.240687	1
24	2950515	NM_022553 // VPS52 // vacuolar protein sorting 52 homolog (S. cerevisiae) // 6p21.3 //	VPS52	NM_022553	0.097503	0.0014181	0.097503	0.717553	-1.39363	SRSF3si2 NO DOXY down vs SRSF3si2 DOXY	8.78172	56.7309	4.32783	2.80903	6.66049	1
57	2673345	ENST00000328333 // COL7A1 // collagen, type VII, alpha 1 // 3p21.1 // 1294 /// NM_00009	COL7A1	ENST00000328333	0.276093	0.0014208	0.276093	1.214	1.214	SRSF3si2 NO DOXY up vs SRSF3si2 DOXY	2.20205	23.3281	6.61949	1.94927	34.2788	1
12	2776088	ENST00000321945 // FAM175A // family with sequence similarity 175, member A // 4q21.23	FAM175A	ENST00000321945	0.574996	0.00143226	0.574996	1.20689	1.20689	SRSF3si2 NO DOXY up vs SRSF3si2 DOXY	0.440896	152.838	16.5604	4.44308	2.66128	1
13	3860189	ENST00000324444 // SYNE4 // spectrin repeat containing, nuclear envelope family member	SYNE4	ENST00000324444	0.674606	0.00143261	0.674606	0.893193	-1.11958	SRSF3si2 NO DOXY down vs SRSF3si2 DOXY	0.236839	21.0487	9.56487	4.16603	3.65733	1
12	3380697	NM_001360 // DHCR7 // 7-dehydrocholesterol reductase // 11q13.4 // 1717 /// NM_00116381	DHCR7	NM_001360	0.0120283	0.00143956	0.0120283	0.15139	-6.60547	SRSF3si2 NO DOXY down vs SRSF3si2 DOXY	81.64	12.1349	12.1752	4.43953	1.97029	1
7	2768145	NM_017845 // COMMD8 // COMM domain containing 8 // 4p12 // 54951 /// ENST00000381571 //	COMMD8	NM_017845	0.0887825	0.00144438	0.0887825	0.502597	-1.98967	SRSF3si2 NO DOXY down vs SRSF3si2 DOXY	9.78671	54.3538	4.96918	7.71816	1.70154	1
18	2845591	NR_027633 // BRD9 // bromodomain containing 9 // 5p15.33 // 65980 /// NM_023924 // BRD9	BRD9	NR_027633	0.0452296	0.00145399	0.0452296	0.597185	-1.67452	SRSF3si2 NO DOXY down vs SRSF3si2 DOXY	20.621	20.926	2.21579	3.30865	7.40916	1
14	2478928	NM_148962 // OXER1 // oxoeicosanoid (OXE) receptor 1 // 2p21 // 165140 /// ENST00000378	OXER1	NM_148962	0.00747664	0.00145766	0.00747664	0.545769	-1.83228	SRSF3si2 NO DOXY down vs SRSF3si2 DOXY	132.252	222.585	0.923767	3.92753	2.27405	1
16	2659887	NM_032288 // FYTTD1 // forty-two-three domain containing 1 // 3q29 // 84248 /// ENST000	FYTTD1	NM_032288	0.022975	0.00146237	0.022975	0.506986	-1.97244	SRSF3si2 NO DOXY down vs SRSF3si2 DOXY	42.0314	79.6745	2.373	3.57099	4.62175	1
12	3921933	NM_012105 // BACE2 // beta-site APP-cleaving enzyme 2 // 21q22.3 // 25825 /// ENST00000	BACE2	NM_012105	0.0941846	0.00146551	0.0941846	1.45188	1.45188	SRSF3si2 NO DOXY up vs SRSF3si2 DOXY	9.14216	33.868	3.14605	4.42708	2.65603	1
9	2415728	NM_032027 // TM2D1 // TM2 domain containing 1 // 1p31.3 // 83941 /// ENST00000371180 //	TM2D1	NM_032027	0.0976591	0.00146985	0.0976591	0.669714	-1.49318	SRSF3si2 NO DOXY down vs SRSF3si2 DOXY	8.76537	199.212	2.60701	5.76507	2.10805	1
42	3521484	NM_020121 // UGGT2 // UDP-glucose glycoprotein glucosyltransferase 2 // 13q32.1 // 5575	UGGT2	NM_020121	0.16361	0.00147979	0.16361	1.49692	1.49692	SRSF3si2 NO DOXY up vs SRSF3si2 DOXY	4.65665	64.0591	21.0022	2.1689	11.928	1
47	2400373	NM_001198801 // EIF4G3 // eukaryotic translation initiation factor 4 gamma, 3 // 1p36.1	EIF4G3	NM_001198801	0.16751	0.00148825	0.16751	1.07528	1.07528	SRSF3si2 NO DOXY up vs SRSF3si2 DOXY	4.5155	100.279	0.883352	2.07799	11.8872	1
19	3475679	NM_017612 // ZCCHC8 // zinc finger, CCHC domain containing 8 // 12q24.31 // 55596 /// E	ZCCHC8	NM_017612	0.0298192	0.0014921	0.0298192	2.49241	2.49241	SRSF3si2 NO DOXY up vs SRSF3si2 DOXY	32.043	61.6158	7.52069	3.18966	4.92712	1
5	2348569	NM_017734 // PALMD // palmdelphin // 1p22-p21 // 54873 /// ENST00000263174 // PALMD //	PALMD	NM_017734	0.530853	0.00149329	0.530853	1.09659	1.09659	SRSF3si2 NO DOXY up vs SRSF3si2 DOXY	0.564427	56.1241	6.36893	12.7843	0.196915	1
18	2939069	ENST00000380520 // SERPINB6 // serpin peptidase inhibitor, clade B (ovalbumin), member	SERPINB6	ENST00000380520	0.301835	0.00149629	0.301835	1.23171	1.23171	SRSF3si2 NO DOXY up vs SRSF3si2 DOXY	1.90194	148.829	9.39232	3.2969	3.097	1
13	3762625	NM_017643 // MBTD1 // mbt domain containing 1 // 17q21.33 // 54799 /// ENST00000415868	MBTD1	NM_017643	0.482176	0.00151135	0.482176	0.869307	-1.15034	SRSF3si2 NO DOXY down vs SRSF3si2 DOXY	0.732771	88.5735	8.67546	4.13275	2.00383	1
8	3817222	NM_170678 // NMRK2 // nicotinamide riboside kinase 2 // 19p13.3 // 27231 /// ENST000001	NMRK2	NM_170678	0.696441	0.00152363	0.696441	1.1435	1.1435	SRSF3si2 NO DOXY up vs SRSF3si2 DOXY	0.203003	37.3943	5.93464	6.49789	3.47939	1
59	3448152	NM_002223 // ITPR2 // inositol 1,4,5-trisphosphate receptor, type 2 // 12p11 // 3709 //	ITPR2	NM_002223	0.031487	0.00153383	0.031487	2.58669	2.58669	SRSF3si2 NO DOXY up vs SRSF3si2 DOXY	30.2671	19.2074	18.7345	1.91744	22.6902	1
16	4012949	NM_004299 // ABCB7 // ATP-binding cassette, sub-family B (MDR/TAP), member 7 // Xq13.3	ABCB7	NM_004299	0.00146358	0.00153544	0.00146358	0.390661	-2.55977	SRSF3si2 NO DOXY down vs SRSF3si2 DOXY	681.758	114.653	0.579325	3.54792	2.23468	1
6	3601955	ENST00000352410 // MPI // mannose phosphate isomerase // 15q22-qter // 4351 /// NM_0024	MPI	ENST00000352410	0.0344384	0.00154564	0.0344384	2.50222	2.50222	SRSF3si2 NO DOXY up vs SRSF3si2 DOXY	27.5461	28.1991	4.06451	9.38896	0.938294	1
19	2471316	NM_182625 // GEN1 // Gen endonuclease homolog 1 (Drosophila) // 2p24.2 // 348654 /// NM	GEN1	NM_182625	0.0383596	0.00155692	0.0383596	2.47919	2.47919	SRSF3si2 NO DOXY up vs SRSF3si2 DOXY	24.5789	46.5001	8.73247	3.17331	5.4678	1
27	3607537	ENST00000310775 // FANCI // Fanconi anemia, complementation group I // 15q26.1 // 55215	FANCI	ENST00000310775	0.0345137	0.0015679	0.0345137	3.41251	3.41251	SRSF3si2 NO DOXY up vs SRSF3si2 DOXY	27.4827	34.568	15.5307	2.61767	10.3151	1
17	3532393	ENST00000557565 // KIAA0391 // KIAA0391 // 14q13.2 // 9692 /// NM_014672 // KIAA0391 //	KIAA0391	ENST00000557565	0.288336	0.00157655	0.288336	0.903271	-1.10709	SRSF3si2 NO DOXY down vs SRSF3si2 DOXY	2.05241	76.9987	1.08098	3.39676	5.28188	1
6	3223872	NM_016322 // RAB14 // RAB14, member RAS oncogene family // 9q32-q34.11 // 51552 /// ENS	RAB14	NM_016322	0.0301154	0.00157987	0.0301154	0.575905	-1.7364	SRSF3si2 NO DOXY down vs SRSF3si2 DOXY	31.7132	133.497	4.44762	9.33648	0.269597	1
39	2658346	NM_130837 // OPA1 // optic atrophy 1 (autosomal dominant) // 3q28-q29 // 4976 /// ENST0	OPA1	NM_130837	0.200492	0.00158188	0.200492	0.701887	-1.42473	SRSF3si2 NO DOXY down vs SRSF3si2 DOXY	3.54345	79.5584	19.659	2.22123	11.097	1
8	3928040	ENST00000493196 // RWDD2B // RWD domain containing 2B // 21q22.11 // 10069 /// NM_01694	RWDD2B	ENST00000493196	0.204547	0.00158458	0.204547	0.732026	-1.36607	SRSF3si2 NO DOXY down vs SRSF3si2 DOXY	3.44581	104.247	3.25242	6.44559	2.02399	1
8	3630701	NM_017882 // CLN6 // ceroid-lipofuscinosis, neuronal 6, late infantile, variant // 15q2	CLN6	NM_017882	0.0104018	0.00158489	0.0104018	3.30118	3.30118	SRSF3si2 NO DOXY up vs SRSF3si2 DOXY	94.6395	16.8166	1.11125	6.44533	3.16152	1
3	2342391	NR_027962 // TYW3 // tRNA-yW synthesizing protein 3 homolog (S. cerevisiae) // 1p31.1 /	TYW3	NR_027962	0.981699	0.0016061	0.981699	0.998241	-1.00176	SRSF3si2 NO DOXY down vs SRSF3si2 DOXY	0.000670047	91.3755	1.35741	47.9049	0.0851204	1
16	3892509	NM_015666 // GTPBP5 // GTP binding protein 5 (putative) // 20q13.33 // 26164 /// ENST00	GTPBP5	NM_015666	0.0955865	0.00160613	0.0955865	0.719135	-1.39056	SRSF3si2 NO DOXY down vs SRSF3si2 DOXY	8.98683	42.04	2.20605	3.52668	5.47798	1
24	3185643	NM_144488 // RGS3 // regulator of G-protein signaling 3 // 9q32 // 5998 /// ENST0000037	RGS3	NM_144488	0.752608	0.00160665	0.752608	1.05149	1.05149	SRSF3si2 NO DOXY up vs SRSF3si2 DOXY	0.130386	54.4802	4.73119	2.77201	9.39162	1
24	3190463	NM_002540 // ODF2 // outer dense fiber of sperm tails 2 // 9q34.11 // 4957 /// NM_15343	ODF2	NM_002540	0.155244	0.00160995	0.155244	1.28943	1.28943	SRSF3si2 NO DOXY up vs SRSF3si2 DOXY	4.98353	97.0948	5.39224	2.7714	5.52525	1
5	3645555	NM_016639 // TNFRSF12A // tumor necrosis factor receptor superfamily, member 12A // 16p	TNFRSF12A	NM_016639	0.111181	0.00162019	0.111181	0.332415	-3.00829	SRSF3si2 NO DOXY down vs SRSF3si2 DOXY	7.52381	85.6559	14.1667	12.4765	0.947481	1
24	2948425	NM_002714 // PPP1R10 // protein phosphatase 1, regulatory subunit 10 // 6p21.3 // 5514	PPP1R10	NM_002714	0.0903939	0.00162193	0.0903939	0.528096	-1.89359	SRSF3si2 NO DOXY down vs SRSF3si2 DOXY	9.58636	80.6496	9.77934	2.76921	9.99183	1
15	3336951	NM_004584 // RAD9A // RAD9 homolog A (S. pombe) // 11q13.1-q13.2 // 5883 /// ENST000003	RAD9A	NM_004584	0.0797278	0.00163135	0.0797278	1.53433	1.53433	SRSF3si2 NO DOXY up vs SRSF3si2 DOXY	11.0634	68.5152	3.46118	3.67832	4.18369	1
3	2946106	ENST00000397060 // SLC17A3 // solute carrier family 17 (sodium phosphate), member 3 //	SLC17A3	ENST00000397060	0.358771	0.00163208	0.358771	0.728386	-1.3729	SRSF3si2 NO DOXY down vs SRSF3si2 DOXY	1.3966	348.29	10.5003	47.5062	0.171068	1
115	2399409	ENST00000375254 // UBR4 // ubiquitin protein ligase E3 component n-recognin 4 // 1p36.1	UBR4	ENST00000375254	0.00142573	0.00164551	0.00142573	0.680662	-1.46916	SRSF3si2 NO DOXY down vs SRSF3si2 DOXY	699.893	78.071	0.64939	1.59095	17.7691	1
20	3942531	NM_030758 // OSBP2 // oxysterol binding protein 2 // 22q12.2 // 23762 /// ENST000003325	OSBP2	NM_030758	0.631598	0.00165847	0.631598	1.0523	1.0523	SRSF3si2 NO DOXY up vs SRSF3si2 DOXY	0.314065	11.701	2.26767	3.05498	5.77294	1
9	3446137	NM_018640 // LMO3 // LIM domain only 3 (rhombotin-like 2) // 12p12.3 // 55885 /// NM_00	LMO3	NM_018640	0.134466	0.00166656	0.134466	1.41439	1.41439	SRSF3si2 NO DOXY up vs SRSF3si2 DOXY	5.97285	447.684	8.13526	5.62906	0.741426	1
9	3072276	NM_003344 // UBE2H // ubiquitin-conjugating enzyme E2H // 7q32 // 7328 /// ENST00000355	UBE2H	NM_003344	0.0755664	0.00167144	0.0755664	0.699348	-1.4299	SRSF3si2 NO DOXY down vs SRSF3si2 DOXY	11.753	400.935	3.7048	5.62591	0.880253	1
15	3862128	NM_004714 // DYRK1B // dual-specificity tyrosine-(Y)-phosphorylation regulated kinase 1	DYRK1B	NM_004714	0.0367592	0.00168262	0.0367592	0.642579	-1.55623	SRSF3si2 NO DOXY down vs SRSF3si2 DOXY	25.7135	36.9454	1.11714	3.66252	5.95249	1
11	3498589	NM_206808 // CLYBL // citrate lyase beta like // 13q32 // 171425 /// ENST00000376360 //	CLYBL	NM_206808	0.0224417	0.00169546	0.0224417	0.385282	-2.5955	SRSF3si2 NO DOXY down vs SRSF3si2 DOXY	43.0655	27.6568	3.5204	4.6528	2.74755	1
25	3781124	ENST00000261537 // MIB1 // mindbomb E3 ubiquitin protein ligase 1 // 18q11.2 // 57534 /	MIB1	ENST00000261537	0.452584	0.0017171	0.452584	0.865653	-1.1552	SRSF3si2 NO DOXY down vs SRSF3si2 DOXY	0.855775	62.8619	11.0802	2.69511	5.48253	1
3	3278234	NM_012247 // SEPHS1 // selenophosphate synthetase 1 // 10p14 // 22929 /// NM_001195602	SEPHS1	NM_012247	0.532	0.00172806	0.532	1.10201	1.10201	SRSF3si2 NO DOXY up vs SRSF3si2 DOXY	0.560897	2011.56	6.55481	46.1117	0.0641021	1
9	3443464	NM_002864 // PZP // pregnancy-zone protein // 12p13-p12.2 // 5858 /// ENST00000261336 /	PZP	NM_002864	0.30555	0.00173647	0.30555	1.17008	1.17008	SRSF3si2 NO DOXY up vs SRSF3si2 DOXY	1.86295	27.0711	2.42346	5.585	1.63792	1
11	3709590	NM_001177802 // RANGRF // RAN guanine nucleotide release factor // 17p13.1 // 29098 ///	RANGRF	NM_001177802	0.0844228	0.0017418	0.0844228	0.798608	-1.25218	SRSF3si2 NO DOXY down vs SRSF3si2 DOXY	10.3672	35.2185	0.519509	4.63176	4.2997	1
12	2365958	NM_003953 // MPZL1 // myelin protein zero-like 1 // 1q24.2 // 9019 /// ENST00000359523	MPZL1	NM_003953	0.000926573	0.0017507	0.000926573	1.25248	1.25248	SRSF3si2 NO DOXY up vs SRSF3si2 DOXY	1077.75	314.464	0.015786	4.30414	1.63689	1
12	4015397	ENST00000373020 // TSPAN6 // tetraspanin 6 // Xq22 // 7105 /// NM_003270 // TSPAN6 // t	TSPAN6	ENST00000373020	0.889407	0.00175272	0.889407	1.04432	1.04432	SRSF3si2 NO DOXY up vs SRSF3si2 DOXY	0.0247646	83.8215	13.6419	4.30335	3.05908	1
10	3778601	NM_003574 // VAPA // VAMP (vesicle-associated membrane protein)-associated protein A, 3	VAPA	NM_003574	0.819659	0.00175504	0.819659	0.96063	-1.04098	SRSF3si2 NO DOXY down vs SRSF3si2 DOXY	0.067232	169.532	2.54986	5.03591	3.52573	1
6	2352169	ENST00000369684 // WNT2B // wingless-type MMTV integration site family, member 2B // 1p	WNT2B	ENST00000369684	0.00223196	0.00176257	0.00223196	0.541571	-1.84648	SRSF3si2 NO DOXY down vs SRSF3si2 DOXY	446.537	3.73759	0.0474647	9.07769	2.2161	1
8	3500772	ENST00000375898 // ABHD13 // abhydrolase domain containing 13 // 13q33.3 // 84945 /// N	ABHD13	ENST00000375898	0.619921	0.00177416	0.619921	0.897811	-1.11382	SRSF3si2 NO DOXY down vs SRSF3si2 DOXY	0.337706	52.6745	4.93407	6.29649	1.62563	1
14	2376922	NM_004759 // MAPKAPK2 // mitogen-activated protein kinase-activated protein kinase 2 //	MAPKAPK2	NM_004759	0.754718	0.00178773	0.754718	0.980594	-1.01979	SRSF3si2 NO DOXY down vs SRSF3si2 DOXY	0.128029	96.6351	0.565513	3.8134	4.01863	1
10	2888304	NR_045724 // CLTB // clathrin, light chain B // 5q35 // 1212 /// NM_007097 // CLTB // c	CLTB	NR_045724	0.0121015	0.00179119	0.0121015	0.648832	-1.54123	SRSF3si2 NO DOXY down vs SRSF3si2 DOXY	81.1374	97.8932	0.414609	5.01756	2.084	1
8	3339311	ENST00000435085 // LRTOMT // leucine rich transmembrane and 0-methyltransferase domain	LRTOMT	ENST00000435085	0.103228	0.00179159	0.103228	0.760871	-1.31428	SRSF3si2 NO DOXY down vs SRSF3si2 DOXY	8.21447	43.3634	1.30645	6.28371	1.62236	1
26	3454576	ENST00000262051 // SLC11A2 // solute carrier family 11 (proton-coupled divalent metal i	SLC11A2	ENST00000262051	0.378328	0.00179627	0.378328	0.835932	-1.19627	SRSF3si2 NO DOXY down vs SRSF3si2 DOXY	1.25986	137.082	16.0575	2.63021	4.29545	1
32	3476130	NM_001167856 // SBNO1 // strawberry notch homolog 1 (Drosophila) // 12q24.31 // 55206 /	SBNO1	NM_001167856	0.00174246	0.00182506	0.00174246	0.404552	-2.47187	SRSF3si2 NO DOXY down vs SRSF3si2 DOXY	572.403	110.829	1.27163	2.38362	4.64624	1
45	3624607	NM_000259 // MYO5A // myosin VA (heavy chain 12, myoxin) // 15q21 // 4644 /// ENST00000	MYO5A	NM_000259	0.0701991	0.00183914	0.0701991	0.607023	-1.64739	SRSF3si2 NO DOXY down vs SRSF3si2 DOXY	12.7634	31.1499	10.1048	2.07741	15.9251	1
9	3644220	NM_004548 // NDUFB10 // NADH dehydrogenase (ubiquinone) 1 beta subcomplex, 10, 22kDa //	NDUFB10	NM_004548	0.0382229	0.00184864	0.0382229	1.5358	1.5358	SRSF3si2 NO DOXY up vs SRSF3si2 DOXY	24.6721	72.9727	0.937131	5.51829	2.38627	1
33	2541944	NM_001142286 // SMC6 // structural maintenance of chromosomes 6 // 2p24.2 // 79677 ///	SMC6	NM_001142286	0.666154	0.00186495	0.666154	1.11783	1.11783	SRSF3si2 NO DOXY up vs SRSF3si2 DOXY	0.250866	108.457	31.5424	2.3472	6.89265	1
21	3228191	ENST00000372155 // DDX31 // DEAD (Asp-Glu-Ala-Asp) box polypeptide 31 // 9q34.13 // 647	DDX31	ENST00000372155	0.0416627	0.00186843	0.0416627	1.64476	1.64476	SRSF3si2 NO DOXY up vs SRSF3si2 DOXY	22.5129	21.4663	2.35591	2.92993	8.16188	1
36	4005644	ENST00000324817 // MED14 // mediator complex subunit 14 // Xp11.4 // 9282 /// NM_004229	MED14	ENST00000324817	0.0161952	0.00187039	0.0161952	0.617882	-1.61843	SRSF3si2 NO DOXY down vs SRSF3si2 DOXY	60.2507	95.334	2.21942	2.26213	9.0921	1
14	3549033	ENST00000163416 // GOLGA5 // golgin A5 // 14q32.12 // 9950 /// NM_005113 // GOLGA5 // g	GOLGA5	ENST00000163416	0.00752637	0.00187568	0.00752637	0.437245	-2.28705	SRSF3si2 NO DOXY down vs SRSF3si2 DOXY	131.368	59.0455	0.93503	3.78675	4.22104	1
6	3323556	NM_006157 // NELL1 // NEL-like 1 (chicken) // 11p15.1 // 4745 /// NM_201551 // NELL1 //	NELL1	NM_006157	0.0699374	0.00188755	0.0699374	1.39632	1.39632	SRSF3si2 NO DOXY up vs SRSF3si2 DOXY	12.8166	6.87453	3.13244	8.91849	0.346674	1
42	3419239	NM_015026 // MON2 // MON2 homolog (S. cerevisiae) // 12q14.1 // 23041 /// ENST000003936	MON2	NM_015026	0.709266	0.00189712	0.709266	1.0164	1.0164	SRSF3si2 NO DOXY up vs SRSF3si2 DOXY	0.184661	60.875	0.864188	2.12615	11.8848	1
17	2434925	NM_002651 // PI4KB // phosphatidylinositol 4-kinase, catalytic, beta // 1q21 // 5298 //	PI4KB	NM_002651	0.0413743	0.00190358	0.0413743	0.327765	-3.05097	SRSF3si2 NO DOXY down vs SRSF3si2 DOXY	22.6802	96.1385	14.447	3.31456	4.29963	1
4	3831945	NM_001013659 // ZNF793 // zinc finger protein 793 // 19q13.12 // 390927 /// ENST0000044	ZNF793	NM_001013659	0.11505	0.0019062	0.11505	1.44492	1.44492	SRSF3si2 NO DOXY up vs SRSF3si2 DOXY	7.22236	87.091	6.37034	18.6775	0.147075	1
12	2895650	NM_012241 // SIRT5 // sirtuin 5 // 6p23 // 23408 /// NM_001193267 // SIRT5 // sirtuin 5	SIRT5	NM_012241	0.218477	0.00192062	0.218477	0.744406	-1.34335	SRSF3si2 NO DOXY down vs SRSF3si2 DOXY	3.13846	131.975	6.20188	4.24077	2.45953	1
10	2905069	NM_173562 // KCTD20 // potassium channel tetramerisation domain containing 20 // 6p21.3	KCTD20	NM_173562	0.0290979	0.00193236	0.0290979	0.68922	-1.45092	SRSF3si2 NO DOXY down vs SRSF3si2 DOXY	32.8742	83.6009	1.52702	4.94964	1.03386	1
5	2858752	NM_001184819 // GNL3L // guanine nucleotide binding protein-like 3 (nucleolar)-like //	GNL3L	NM_001184819	0.00203194	0.00196399	0.00203194	1.48103	1.48103	SRSF3si2 NO DOXY up vs SRSF3si2 DOXY	490.64	72.0075	0.0627576	11.7747	0.417053	1
13	3916527	NM_021219 // JAM2 // junctional adhesion molecule 2 // 21q21.2 // 58494 /// ENST0000048	JAM2	NM_021219	0.00133061	0.001964	0.00133061	2.68385	2.68385	SRSF3si2 NO DOXY up vs SRSF3si2 DOXY	750.034	91.3194	0.209917	3.97164	4.02003	1
31	2801608	NM_005885 // MARCH6 // membrane-associated ring finger (C3HC4) 6, E3 ubiquitin protein	2015-03-06	NM_005885	0.411432	0.00196751	0.411432	1.10453	1.10453	SRSF3si2 NO DOXY up vs SRSF3si2 DOXY	1.06003	127.631	7.7727	2.40028	4.64422	1
5	2659560	NM_001166304 // PIGX // phosphatidylinositol glycan anchor biosynthesis, class X // 3q2	PIGX	NM_001166304	0.00781495	0.00197488	0.00781495	2.36248	2.36248	SRSF3si2 NO DOXY up vs SRSF3si2 DOXY	126.462	122.374	1.55353	11.755	0.313209	1
17	3887165	ENST00000372409 // PCIF1 // PDX1 C-terminal inhibiting factor 1 // 20q13.12 // 63935 //	PCIF1	ENST00000372409	0.0126364	0.00198549	0.0126364	1.73474	1.73474	SRSF3si2 NO DOXY up vs SRSF3si2 DOXY	77.6395	23.6577	0.961212	3.29628	4.60388	1
12	2366422	ENST00000367815 // ATP1B1 // ATPase, Na+/K+ transporting, beta 1 polypeptide // 1q24 //	ATP1B1	ENST00000367815	0.0424694	0.00198919	0.0424694	1.54558	1.54558	SRSF3si2 NO DOXY up vs SRSF3si2 DOXY	22.0572	329.731	3.94874	4.2169	1.19598	1
10	2534354	NM_001137550 // LRRFIP1 // leucine rich repeat (in FLII) interacting protein 1 // 2q37.	LRRFIP1	NM_001137550	0.0831999	0.00199205	0.0831999	0.640109	-1.56223	SRSF3si2 NO DOXY down vs SRSF3si2 DOXY	10.5409	84.0095	1.77721	4.92255	3.98015	1
5	3713195	NM_144775 // SMCR8 // Smith-Magenis syndrome chromosome region, candidate 8 // 17p11.2	SMCR8	NM_144775	0.0277478	0.00200863	0.0277478	0.492649	-2.02984	SRSF3si2 NO DOXY down vs SRSF3si2 DOXY	34.546	217.811	2.33755	11.6949	0.516731	1
26	2429277	NM_001242891 // CSDE1 // cold shock domain containing E1, RNA-binding // 1p22 // 7812 /	CSDE1	NM_001242891	0.323144	0.00202029	0.323144	1.12528	1.12528	SRSF3si2 NO DOXY up vs SRSF3si2 DOXY	1.69095	263.428	14.0222	2.59827	1.58977	1
14	3727449	NM_005486 // TOM1L1 // target of myb1 (chicken)-like 1 // 17q23.2 // 10040 /// ENST0000	TOM1L1	NM_005486	0.482881	0.00202192	0.482881	1.18437	1.18437	SRSF3si2 NO DOXY up vs SRSF3si2 DOXY	0.730047	211.76	19.0286	3.74526	1.56155	1
3	3174121	NM_153267 // MAMDC2 // MAM domain containing 2 // 9q21.12 // 256691 /// ENST00000377182	MAMDC2	NM_153267	0.388995	0.00203922	0.388995	1.45813	1.45813	SRSF3si2 NO DOXY up vs SRSF3si2 DOXY	1.19146	105.393	22.6259	42.2893	0.13179	1
6	3248470	ENST00000330194 // C10orf107 // chromosome 10 open reading frame 107 // 10q21.2 // 2196	C10orf107	ENST00000330194	0.201419	0.00204455	0.201419	1.51902	1.51902	SRSF3si2 NO DOXY up vs SRSF3si2 DOXY	3.52077	12.4295	8.87825	8.73554	0.69828	1
40	2666478	NM_001068 // TOP2B // topoisomerase (DNA) II beta 180kDa // 3p24 // 7155 /// ENST000004	TOP2B	NM_001068	0.0166014	0.00204919	0.0166014	0.583028	-1.71518	SRSF3si2 NO DOXY down vs SRSF3si2 DOXY	58.7402	110.267	5.03439	2.15237	6.39199	1
15	2714672	NM_001017405 // MAEA // macrophage erythroblast attacher // 4p16.3 // 10296 /// ENST000	MAEA	NM_001017405	0.172114	0.00205002	0.172114	0.717407	-1.39391	SRSF3si2 NO DOXY down vs SRSF3si2 DOXY	4.35718	67.2456	8.96946	3.56235	2.46716	1
34	3707258	NM_153827 // MINK1 // misshapen-like kinase 1 // 17p13.2 // 50488 /// ENST00000355280 /	MINK1	NM_153827	0.0334595	0.00205202	0.0334595	0.639213	-1.56442	SRSF3si2 NO DOXY down vs SRSF3si2 DOXY	28.3953	48.3063	2.86689	2.29743	11.4904	1
14	3907652	ENST00000290231 // NCOA5 // nuclear receptor coactivator 5 // 20q12-q13.12 // 57727 ///	NCOA5	ENST00000290231	0.0857129	0.00205337	0.0857129	0.702872	-1.42273	SRSF3si2 NO DOXY down vs SRSF3si2 DOXY	10.1892	46.6538	3.35131	3.73675	2.75809	1
3	3382972	NM_016578 // RSF1 // remodeling and spacing factor 1 // 11q14.1 // 51773 /// AF380176 /	RSF1	NM_016578	0.0213495	0.00207964	0.0213495	0.700783	-1.42697	SRSF3si2 NO DOXY down vs SRSF3si2 DOXY	45.3449	2405.04	5.6796	41.8567	0.0122603	1
3	3209623	NM_001102420 // ZFAND5 // zinc finger, AN1-type domain 5 // 9q13-q21 // 7763 /// NM_001	ZFAND5	NM_001102420	0.00807594	0.0020811	0.00807594	0.371982	-2.6883	SRSF3si2 NO DOXY down vs SRSF3si2 DOXY	122.327	524.644	2.29235	41.8413	0.0871047	1
28	4021149	ENST00000371122 // SMARCA1 // SWI/SNF related, matrix associated, actin dependent regul	SMARCA1	ENST00000371122	0.0338773	0.00208386	0.0338773	0.700811	-1.42692	SRSF3si2 NO DOXY down vs SRSF3si2 DOXY	28.0269	250.372	5.286	2.49999	2.68484	1
34	3327948	NM_018259 // TTC17 // tetratricopeptide repeat domain 17 // 11p11.2 // 55761 /// ENST00	TTC17	NM_018259	0.0125384	0.00208469	0.0125384	0.515969	-1.9381	SRSF3si2 NO DOXY down vs SRSF3si2 DOXY	78.2584	54.7599	2.47149	2.29413	10.5734	1
3	3527390	NM_001004479 // OR11H4 // olfactory receptor, family 11, subfamily H, member 4 // 14q11	OR11H4	NM_001004479	0.17367	0.00208588	0.17367	0.97701	-1.02353	SRSF3si2 NO DOXY down vs SRSF3si2 DOXY	4.30559	202.759	0.11173	41.791	0.0280863	1
47	2525272	NM_015040 // PIKFYVE // phosphoinositide kinase, FYVE finger containing // 2q34 // 2005	PIKFYVE	NM_015040	0.0184964	0.00209126	0.0184964	0.660334	-1.51439	SRSF3si2 NO DOXY down vs SRSF3si2 DOXY	52.5692	69.6582	2.38177	2.02492	12.38	1
10	2903470	ENST00000418477 // SLC39A7 // solute carrier family 39 (zinc transporter), member 7 //	SLC39A7	ENST00000418477	0.0558793	0.00209715	0.0558793	0.575215	-1.73848	SRSF3si2 NO DOXY down vs SRSF3si2 DOXY	16.4101	202.464	12.5861	4.87695	0.554739	1
4	3958422	ENST00000397452 // BPIFC // BPI fold containing family C // 22q12.3 // 254240 /// NM_17	BPIFC	ENST00000397452	0.113842	0.00209969	0.113842	1.22229	1.22229	SRSF3si2 NO DOXY up vs SRSF3si2 DOXY	7.31431	45.6769	2.28129	18.0131	0.120619	1
12	3833793	NR_037775 // MIA-RAB4B // MIA-RAB4B readthrough // 19q // 100529262 /// NM_006533 // MI	MIA-RAB4B	NR_037775	0.0277248	0.00211236	0.0277248	0.65949	-1.51632	SRSF3si2 NO DOXY down vs SRSF3si2 DOXY	34.5758	28.3716	0.451008	4.17616	6.10639	1
25	3469319	NM_018171 // APPL2 // adaptor protein, phosphotyrosine interaction, PH domain and leuci	APPL2	NM_018171	0.0668739	0.00211241	0.0668739	0.583227	-1.7146	SRSF3si2 NO DOXY down vs SRSF3si2 DOXY	13.4708	38.6757	4.48845	2.63649	12.009	1
12	3015276	ENST00000470153 // CNPY4 // canopy 4 homolog (zebrafish) // 7q22.1 // 245812	CNPY4	ENST00000470153	0.030669	0.00211505	0.030669	0.401688	-2.48949	SRSF3si2 NO DOXY down vs SRSF3si2 DOXY	31.114	73.6216	6.51892	4.1753	2.25365	1
3	3403773	NM_080387 // CLEC4D // C-type lectin domain family 4, member D // 12p13.31 // 338339 //	CLEC4D	NM_080387	0.0382093	0.00213962	0.0382093	1.10472	1.10472	SRSF3si2 NO DOXY up vs SRSF3si2 DOXY	24.6814	14.9242	0.679512	41.2376	0.0147699	1
6	3416895	NM_152637 // METTL7B // methyltransferase like 7B // 12q13.2 // 196410 /// ENST00000394	METTL7B	NM_152637	0.0766811	0.00216528	0.0766811	0.223161	-4.48106	SRSF3si2 NO DOXY down vs SRSF3si2 DOXY	11.561	12.8493	9.8446	8.60592	2.46837	1
10	3821847	NM_004317 // ASNA1 // arsA arsenite transporter, ATP-binding, homolog 1 (bacterial) //	ASNA1	NM_004317	0.0591482	0.00216941	0.0591482	0.53183	-1.8803	SRSF3si2 NO DOXY down vs SRSF3si2 DOXY	15.4219	147.788	4.41593	4.84703	2.19338	1
24	3847538	NM_003624 // RANBP3 // RAN binding protein 3 // 19p13.3 // 8498 /// NM_007322 // RANBP3	RANBP3	NM_003624	0.1164	0.00217759	0.1164	0.807969	-1.23767	SRSF3si2 NO DOXY down vs SRSF3si2 DOXY	7.12193	99.4155	1.68467	2.68221	8.70784	1
14	2694123	NM_003707 // RUVBL1 // RuvB-like 1 (E. coli) // 3q21 // 8607 /// ENST00000322623 // RUV	RUVBL1	NM_003707	0.423457	0.00217889	0.423457	1.42876	1.42876	SRSF3si2 NO DOXY up vs SRSF3si2 DOXY	0.995812	94.5109	20.2911	3.70413	4.77345	1
13	2333794	NM_024066 // ERI3 // ERI1 exoribonuclease family member 3 // 1p32 // 79033 /// ENST0000	ERI3	NM_024066	0.211492	0.00218642	0.211492	0.684763	-1.46036	SRSF3si2 NO DOXY down vs SRSF3si2 DOXY	3.28743	23.1705	4.55644	3.9065	6.21688	1
4	3465207	NM_004950 // EPYC // epiphycan // 12q21 // 1833 /// ENST00000261172 // EPYC // epiphyca	EPYC	NM_004950	0.450449	0.00218742	0.450449	1.16399	1.16399	SRSF3si2 NO DOXY up vs SRSF3si2 DOXY	0.865355	13.3509	5.39759	17.7382	0.246619	1
13	2954646	NM_015388 // YIPF3 // Yip1 domain family, member 3 // 6p21.1 // 25844 /// ENST000003724	YIPF3	NM_015388	0.00402867	0.00221033	0.00402867	0.505091	-1.97984	SRSF3si2 NO DOXY down vs SRSF3si2 DOXY	246.722	229.85	0.58449	3.89993	2.10078	1
17	3776504	NM_170695 // TGIF1 // TGFB-induced factor homeobox 1 // 18p11.3 // 7050 /// ENST0000033	TGIF1	NM_170695	0.26842	0.00223494	0.26842	1.3992	1.3992	SRSF3si2 NO DOXY up vs SRSF3si2 DOXY	2.30302	75.394	6.60359	3.24511	8.40016	1
4	3767465	NM_004655 // AXIN2 // axin 2 // 17q23-q24 // 8313 /// ENST00000307078 // AXIN2 // axin	AXIN2	NM_004655	0.207459	0.00223857	0.207459	1.3598	1.3598	SRSF3si2 NO DOXY up vs SRSF3si2 DOXY	3.37809	346.045	5.09249	17.5845	0.274281	1
30	3883690	NM_001258329 // EPB41L1 // erythrocyte membrane protein band 4.1-like 1 // 20q11.2-q12	EPB41L1	NM_001258329	0.0016438	0.0022422	0.0016438	0.501617	-1.99355	SRSF3si2 NO DOXY down vs SRSF3si2 DOXY	606.848	23.8126	0.20147	2.40501	14.0995	1
11	2526419	NM_024532 // SPAG16 // sperm associated antigen 16 // 2q34 // 79582 /// ENST00000331683	SPAG16	NM_024532	0.0136283	0.00228039	0.0136283	0.521656	-1.91697	SRSF3si2 NO DOXY down vs SRSF3si2 DOXY	71.8801	34.0256	0.479308	4.4243	5.62824	1
12	3742067	NM_003342 // UBE2G1 // ubiquitin-conjugating enzyme E2G 1 // 17p13.2 // 7326 /// ENST00	UBE2G1	NM_003342	0.29092	0.00228073	0.29092	0.794906	-1.25801	SRSF3si2 NO DOXY down vs SRSF3si2 DOXY	2.02248	215.964	6.06587	4.12444	2.35971	1
32	3400730	NM_199460 // CACNA1C // calcium channel, voltage-dependent, L type, alpha 1C subunit //	CACNA1C	NM_199460	0.0544312	0.00228131	0.0544312	1.59866	1.59866	SRSF3si2 NO DOXY up vs SRSF3si2 DOXY	16.8858	10.9151	4.12137	2.33423	13.0611	1
25	2956904	NM_138694 // PKHD1 // polycystic kidney and hepatic disease 1 (autosomal recessive) //	PKHD1	NM_138694	0.112793	0.00228166	0.112793	1.44187	1.44187	SRSF3si2 NO DOXY up vs SRSF3si2 DOXY	7.39567	5.98352	4.36873	2.61473	10.3521	1
18	3665374	NM_004594 // SLC9A5 // solute carrier family 9, subfamily A (NHE5, cation proton antipo	SLC9A5	NM_004594	0.323338	0.00229108	0.323338	1.06404	1.06404	SRSF3si2 NO DOXY up vs SRSF3si2 DOXY	1.68916	7.83293	0.292913	3.12378	9.92027	1
30	3135184	---		---	0.0161709	0.00229201	0.0161709	0.514315	-1.94433	SRSF3si2 NO DOXY down vs SRSF3si2 DOXY	60.3436	63.7146	3.06099	2.39984	8.66851	1
17	3918574	NM_000629 // IFNAR1 // interferon (alpha, beta and omega) receptor 1 // 21q22.11 // 345	IFNAR1	NM_000629	0.572169	0.00230172	0.572169	0.932678	-1.07218	SRSF3si2 NO DOXY down vs SRSF3si2 DOXY	0.448098	80.7842	4.87663	3.23242	2.51684	1
11	2614142	ENST00000312521 // NR1D2 // nuclear receptor subfamily 1, group D, member 2 // 3p24.2 /	NR1D2	ENST00000312521	0.119543	0.00231168	0.119543	2.51425	2.51425	SRSF3si2 NO DOXY up vs SRSF3si2 DOXY	6.89697	85.022	20.7467	4.41394	2.72021	1
5	3509645	NM_017826 // SOHLH2 // spermatogenesis and oogenesis specific basic helix-loop-helix 2	SOHLH2	NM_017826	0.141503	0.00231279	0.141503	0.834769	-1.19794	SRSF3si2 NO DOXY down vs SRSF3si2 DOXY	5.60507	17.3213	1.31941	11.2043	0.367184	1
13	3421300	ENST00000462284 // MDM2 // Mdm2, p53 E3 ubiquitin protein ligase homolog (mouse) // 12q	MDM2	ENST00000462284	0.4258	0.00231736	0.4258	1.16082	1.16082	SRSF3si2 NO DOXY up vs SRSF3si2 DOXY	0.983766	136.813	8.2289	3.8714	1.78388	1
7	2398706	ENST00000375535 // MFAP2 // microfibrillar-associated protein 2 // 1p36.1-p35 // 4237 /	MFAP2	ENST00000375535	0.402339	0.00235781	0.402339	0.859171	-1.16391	SRSF3si2 NO DOXY down vs SRSF3si2 DOXY	1.11138	229.334	4.30317	6.8969	0.842263	1
22	2862950	---		---	0.366251	0.00237608	0.366251	0.866991	-1.15341	SRSF3si2 NO DOXY down vs SRSF3si2 DOXY	1.34245	53.1381	4.47347	2.77821	6.52356	1
31	2732068	NM_020859 // SHROOM3 // shroom family member 3 // 4q21.1 // 57619 /// ENST00000296043 /	SHROOM3	NM_020859	0.0629664	0.00238222	0.0629664	0.662798	-1.50876	SRSF3si2 NO DOXY down vs SRSF3si2 DOXY	14.3977	16.2993	3.3147	2.35664	13.7217	1
27	3633347	ENST00000267978 // MAN2C1 // mannosidase, alpha, class 2C, member 1 // 15q11-q13 // 412	MAN2C1	ENST00000267978	0.0220802	0.00239842	0.0220802	1.66337	1.66337	SRSF3si2 NO DOXY up vs SRSF3si2 DOXY	43.795	32.6887	1.83431	2.50651	9.41863	1
6	3941907	NM_005243 // EWSR1 // Ewing sarcoma breakpoint region 1 // 22q12.2 // 2130 /// ENST0000	EWSR1	NM_005243	0.346006	0.0024142	0.346006	0.815901	-1.22564	SRSF3si2 NO DOXY down vs SRSF3si2 DOXY	1.49472	987.706	14.3705	8.36406	0.240677	1
21	3731826	NM_002737 // PRKCA // protein kinase C, alpha // 17q22-q23.2 // 5578 /// ENST0000041336	PRKCA	NM_002737	0.0267085	0.00243713	0.0267085	0.658459	-1.5187	SRSF3si2 NO DOXY down vs SRSF3si2 DOXY	35.948	11.2325	1.314	2.83965	6.46256	1
13	3482977	NM_152705 // POLR1D // polymerase (RNA) I polypeptide D, 16kDa // 13q12.2 // 51082 ///	POLR1D	NM_152705	0.201964	0.00243916	0.201964	1.31586	1.31586	SRSF3si2 NO DOXY up vs SRSF3si2 DOXY	3.50754	142.265	6.00045	3.84059	2.32468	1
14	2709132	NM_004454 // ETV5 // ets variant 5 // 3q28 // 2119 /// ENST00000306376 // ETV5 // ets v	ETV5	NM_004454	0.00862057	0.00244671	0.00862057	0.369385	-2.7072	SRSF3si2 NO DOXY down vs SRSF3si2 DOXY	114.504	83.8359	2.75961	3.64072	2.37809	1
18	3291151	NM_001242359 // RHOBTB1 // Rho-related BTB domain containing 1 // 10q21.2 // 9886 /// N	RHOBTB1	NM_001242359	0.0690672	0.00246113	0.0690672	0.557879	-1.7925	SRSF3si2 NO DOXY down vs SRSF3si2 DOXY	12.9965	19.4174	3.97083	3.09496	8.40703	1
35	2928461	NM_020455 // GPR126 // G protein-coupled receptor 126 // 6q24.1 // 57211 /// NM_0010323	GPR126	NM_020455	0.00919113	0.00246327	0.00919113	1.9964	1.9964	SRSF3si2 NO DOXY up vs SRSF3si2 DOXY	107.303	13.1337	1.33764	2.23267	16.4954	1
13	3294159	NM_000917 // P4HA1 // prolyl 4-hydroxylase, alpha polypeptide I // 10q21.3-q23.1 // 503	P4HA1	NM_000917	0.134844	0.00246833	0.134844	0.800567	-1.24912	SRSF3si2 NO DOXY down vs SRSF3si2 DOXY	5.95214	140.222	6.55871	3.83346	0.823039	1
9	4019160	NM_001168302 // KLHL13 // kelch-like 13 (Drosophila) // Xq23-q24 // 90293 /// ENST00000	KLHL13	NM_001168302	0.0213238	0.0024802	0.0213238	0.693779	-1.44138	SRSF3si2 NO DOXY down vs SRSF3si2 DOXY	45.4014	85.5326	0.718391	5.21154	1.22828	1
22	2418570	NM_152697 // SLC44A5 // solute carrier family 44, member 5 // 1p31.1 // 204962 /// ENST	SLC44A5	NM_152697	0.0111942	0.00250251	0.0111942	2.80846	2.80846	SRSF3si2 NO DOXY up vs SRSF3si2 DOXY	87.8352	29.4539	2.7859	2.76151	8.38073	1
14	3804143	ENST00000399022 // RPRD1A // regulation of nuclear pre-mRNA domain containing 1A // 18q	RPRD1A	ENST00000399022	0.0115675	0.00250443	0.0115675	1.18268	1.18268	SRSF3si2 NO DOXY up vs SRSF3si2 DOXY	84.952	109.886	0.0911933	3.62803	2.75291	1
